# Supplementary material for: 6-Meth­oxy-N-methyl-3-nitro-4-nitro­methyl-4H-chromen-2-amine
Source: Acta Crystallogr Sect E Struct Rep Online. 2011 Apr 29;67(Pt 5):o1276–7. doi: 10.1107/S1600536811015595 (PMC3089089; doi:10.1107/S1600536811015595)
Supplement: Supplementary file 2 [file e-67-o1276-Isup2.hkl]

# 
# h,k,l, Fc-squared, Fo-squared, sigma(Fo-squared) and status flag 
# 
data_I
_shelx_title ' ' 
_shelx_refln_list_code          4 
_shelx_F_calc_maximum      238.40 
_exptl_crystal_F_000       616.00 
_reflns_d_resolution_high  0.8409 
 
loop_ 
 _symmetry_equiv_pos_as_xyz 
 'x, y, z' 
 '-x+1/2, y+1/2, -z+1/2' 
 '-x, -y, -z' 
 'x-1/2, -y-1/2, z-1/2' 
 
_cell_length_a     6.8354 
_cell_length_b     9.4363 
_cell_length_c    19.9332 
_cell_angle_alpha  90.000 
_cell_angle_beta   90.777 
_cell_angle_gamma  90.000 
 
_shelx_F_squared_multiplier     1.000 
 
loop_ 
 _refln_index_h 
 _refln_index_k 
 _refln_index_l 
 _refln_F_squared_calc 
 _refln_F_squared_meas 
 _refln_F_squared_sigma 
 _refln_observed_status 
   2   0   0    56833.46    32512.00    406.38 o 
   4   0   0       41.89       43.68      4.27 o 
   6   0   0        0.32       -0.64      2.70 o 
   8   0   0        2.84        1.96      4.04 o 
   1   1   0       14.61       17.47      0.67 o 
   2   1   0    28428.73    21254.62    248.05 o 
   3   1   0      137.55      138.01      2.49 o 
   4   1   0     5441.89     4923.09     40.06 o 
   5   1   0       64.94       67.29      1.77 o 
   6   1   0      467.78      376.26      6.44 o 
   7   1   0        4.43        8.16      3.18 o 
   8   1   0       55.92       48.88      3.31 o 
   0   2   0     5936.94     5245.72     52.92 o 
   1   2   0       15.73       13.03      0.98 o 
   2   2   0       25.77       32.38      1.09 o 
   3   2   0      407.65      400.68      6.51 o 
   4   2   0      473.99      493.19      8.73 o 
   5   2   0       88.27       86.16      1.93 o 
   6   2   0      110.34       94.03      2.72 o 
   7   2   0        7.00        8.02      3.42 o 
   1   3   0      333.46      327.02      4.52 o 
   2   3   0      530.94      558.21      8.49 o 
   3   3   0      188.19      173.38      3.68 o 
   4   3   0       78.00       84.26      1.93 o 
   5   3   0       18.22       15.56      1.90 o 
   6   3   0        1.17        3.77      2.27 o 
   7   3   0       22.15       18.36      3.10 o 
   0   4   0      415.66      400.16      9.61 o 
   1   4   0       76.82       72.81      1.40 o 
   2   4   0      125.04      120.14      1.83 o 
   3   4   0      139.21      159.93      2.26 o 
   4   4   0        0.00        0.50      1.59 o 
   5   4   0       35.77       38.05      2.56 o 
   6   4   0        1.34        3.04      2.36 o 
   7   4   0       15.87       14.40      3.82 o 
   1   5   0        5.61        7.07      1.24 o 
   2   5   0      503.63      494.36      5.17 o 
   3   5   0       15.19       16.17      1.71 o 
   4   5   0        4.91        5.00      2.21 o 
   5   5   0        2.38        1.62      2.35 o 
   6   5   0       27.18       26.81      3.00 o 
   7   5   0        8.62        7.29      4.00 o 
   0   6   0       64.16       63.80      3.34 o 
   1   6   0       11.24        9.06      1.48 o 
   2   6   0        0.11        0.76      1.41 o 
   3   6   0       43.04       38.70      1.82 o 
   4   6   0       24.04       25.50      2.32 o 
   5   6   0        2.16        2.57      2.82 o 
   6   6   0        5.43        8.43      3.12 o 
   1   7   0       10.47       10.81      2.15 o 
   2   7   0      221.41      214.17      3.39 o 
   3   7   0       14.92       12.32      3.10 o 
   4   7   0        0.04       -0.92      2.72 o 
   5   7   0        2.38        2.54      3.03 o 
   6   7   0       12.88       17.36      3.19 o 
   0   8   0        7.35        5.55      3.31 o 
   1   8   0      372.31      364.90      4.18 o 
   2   8   0       50.79       54.37      4.40 o 
   3   8   0       48.95       49.00      3.41 o 
   4   8   0      202.38      204.31      4.69 o 
   5   8   0        6.98        7.56      3.16 o 
   1   9   0       10.97        9.90      2.47 o 
   2   9   0      106.46       99.85      4.56 o 
   3   9   0       83.59       88.91      4.46 o 
   4   9   0        0.95        0.21      3.69 o 
   0  10   0       76.90       76.58      3.88 o 
   1  10   0       83.05       88.11      3.26 o 
   2  10   0        6.82        7.12      3.28 o 
   3  10   0        7.35        3.64      4.09 o 
   1  11   0       10.44        9.78      3.24 o 
  -7   0   1        2.17        2.12      3.65 o 
  -5   0   1      317.52      331.43      7.03 o 
  -3   0   1       24.48       33.05      1.87 o 
  -1   0   1     3707.64     3289.98     32.87 o 
   1   0   1     1581.77     1534.62     10.71 o 
   3   0   1     2679.68     2751.43     40.67 o 
   5   0   1     1485.91     1496.63     19.47 o 
   7   0   1      201.54      167.79      5.78 o 
  -8   1   1        7.42        8.93      3.37 o 
  -7   1   1        1.35        5.16      2.62 o 
  -6   1   1      124.64      122.54      3.97 o 
  -5   1   1      318.38      310.25      2.58 o 
  -4   1   1     3348.94     3195.76     18.36 o 
  -3   1   1     2158.12     2201.24     25.98 o 
  -2   1   1    12751.36    10890.23    138.57 o 
  -1   1   1     2908.72     2746.98     16.74 o 
   1   1   1     6306.02     5550.45     39.81 o 
   2   1   1      100.63      122.83      2.19 o 
   3   1   1     1141.95     1266.94     15.53 o 
   4   1   1      888.88      915.43     13.48 o 
   5   1   1        4.40        6.63      1.89 o 
   6   1   1      480.22      464.68      3.32 o 
   7   1   1        1.70        5.61      3.52 o 
   8   1   1      163.68      152.84      4.96 o 
  -7   2   1      131.12      124.52      5.20 o 
  -6   2   1      381.13      366.28      4.91 o 
  -5   2   1      377.52      395.07      4.38 o 
  -4   2   1       56.50       58.97      1.71 o 
  -3   2   1       13.31       14.10      1.56 o 
  -2   2   1      772.19      773.17     10.47 o 
  -1   2   1      367.39      354.54      4.01 o 
   0   2   1      358.56      341.51      2.27 o 
   1   2   1      409.24      424.25      3.94 o 
   2   2   1        0.86        1.41      0.96 o 
   3   2   1       11.00        8.44      1.04 o 
   4   2   1      277.75      268.15      4.15 o 
   5   2   1       62.35       70.85      2.90 o 
   6   2   1      145.58      135.61      3.22 o 
   7   2   1       30.86       33.28      3.41 o 
  -7   3   1        0.21        2.60      2.97 o 
  -6   3   1        1.96        3.62      2.28 o 
  -5   3   1       35.41       36.79      2.42 o 
  -4   3   1        0.77        2.73      1.21 o 
  -3   3   1      194.62      207.08      2.28 o 
  -2   3   1      871.95      887.30     16.89 o 
  -1   3   1     2341.05     2282.85     23.04 o 
   0   3   1     3289.09     3207.46     35.10 o 
   1   3   1     4282.03     3956.21     28.98 o 
   2   3   1       45.96       43.56      1.17 o 
   3   3   1       43.98       54.69      1.48 o 
   4   3   1       38.16       33.72      1.44 o 
   5   3   1       48.55       48.70      1.44 o 
   6   3   1       34.21       33.44      2.41 o 
   7   3   1        0.77        0.31      3.40 o 
  -7   4   1        6.33        5.56      3.87 o 
  -6   4   1       28.64       25.88      2.59 o 
  -5   4   1      243.52      236.69      3.47 o 
  -4   4   1      170.21      155.85      2.59 o 
  -3   4   1     1026.98     1086.35     19.86 o 
  -2   4   1       60.31       59.07      1.34 o 
  -1   4   1      183.02      200.96      2.99 o 
   0   4   1     1950.62     1970.39     28.10 o 
   1   4   1      218.05      219.98      4.12 o 
   2   4   1      308.94      309.51      3.19 o 
   3   4   1      138.36      135.84      2.41 o 
   4   4   1      231.10      247.48      3.15 o 
   5   4   1       55.02       46.95      2.64 o 
   6   4   1        0.61        1.57      2.39 o 
   7   4   1        5.20        4.26      4.09 o 
  -7   5   1       65.59       68.24      4.40 o 
  -6   5   1        0.29        0.68      3.03 o 
  -5   5   1       24.66       27.54      2.54 o 
  -4   5   1       10.82       12.09      1.16 o 
  -3   5   1       27.91       24.73      1.32 o 
  -2   5   1      957.75     1014.25     15.54 o 
  -1   5   1      226.32      244.91      4.02 o 
   0   5   1      106.54      127.26      3.06 o 
   1   5   1      121.24      149.89      2.77 o 
   2   5   1      547.38      531.46      5.84 o 
   3   5   1       58.43       56.31      2.03 o 
   4   5   1        4.39        3.93      2.29 o 
   5   5   1       34.03       40.39      2.63 o 
   6   5   1       29.01       29.37      2.68 o 
   7   5   1        5.23        7.78      3.80 o 
  -6   6   1        0.05        2.45      3.07 o 
  -5   6   1       42.78       45.49      3.11 o 
  -4   6   1        1.01       -0.06      2.13 o 
  -3   6   1       41.64       44.54      1.42 o 
  -2   6   1      366.43      360.02      8.12 o 
  -1   6   1        2.85        0.85      1.45 o 
   0   6   1        1.85        2.00      1.86 o 
   1   6   1       73.73       73.46      1.84 o 
   2   6   1      207.91      202.28      3.71 o 
   3   6   1       43.31       49.03      2.17 o 
   4   6   1        0.56        2.07      2.31 o 
   5   6   1        1.79        3.15      2.46 o 
   6   6   1        0.99        2.39      2.99 o 
  -6   7   1       81.19       94.34      3.75 o 
  -5   7   1       87.32       88.42      3.45 o 
  -4   7   1       21.79       23.80      2.90 o 
  -3   7   1      135.10      121.33      3.36 o 
  -2   7   1      236.19      234.85      5.86 o 
  -1   7   1      234.10      231.63      3.24 o 
   0   7   1      352.76      355.30      5.74 o 
   1   7   1       32.47       35.87      2.17 o 
   2   7   1       27.66       25.73      2.16 o 
   3   7   1       16.94       18.87      2.30 o 
   4   7   1        7.44        7.59      2.72 o 
   5   7   1        0.09        0.84      2.84 o 
   6   7   1        0.03        0.14      2.99 o 
  -5   8   1       71.92       70.48      3.70 o 
  -4   8   1       88.12       91.51      4.08 o 
  -3   8   1      125.40      122.54      3.47 o 
  -2   8   1      342.08      343.32      5.10 o 
  -1   8   1      103.88      103.09      2.98 o 
   0   8   1      866.58      835.60      7.69 o 
   1   8   1        0.98       -0.61      2.32 o 
   2   8   1      227.19      229.57      3.39 o 
   3   8   1       22.24       23.64      3.36 o 
   4   8   1        1.52        2.06      3.28 o 
   5   8   1        8.55        8.01      3.01 o 
  -4   9   1       27.32       34.08      3.77 o 
  -3   9   1        0.77       -0.12      3.98 o 
  -2   9   1       12.29       14.86      3.16 o 
  -1   9   1       53.70       62.40      3.16 o 
   0   9   1       63.22       56.64      2.52 o 
   1   9   1       58.70       58.71      2.76 o 
   2   9   1      547.47      528.50      6.03 o 
   3   9   1        3.85        2.67      3.31 o 
   4   9   1      340.61      340.25      6.75 o 
  -3  10   1       60.15       77.04      4.97 o 
  -2  10   1       12.35       11.68      3.40 o 
  -1  10   1       67.81       69.12      3.59 o 
   0  10   1      131.78      132.34      3.92 o 
   1  10   1       15.20       14.98      2.84 o 
   2  10   1        0.73        3.87      3.67 o 
   3  10   1       19.08       21.63      3.95 o 
  -1  11   1        6.61        7.12      2.92 o 
   0  11   1       84.71      105.89      3.55 o 
   1  11   1        5.83        6.51      3.07 o 
  -8   0   2       10.47       11.35      4.18 o 
  -6   0   2       23.70       26.45      2.99 o 
  -4   0   2      825.85      835.62      6.13 o 
  -2   0   2     2323.56     2454.42     36.05 o 
   2   0   2     4758.48     4607.26     59.17 o 
   4   0   2     4645.62     4322.66     37.07 o 
   6   0   2      774.16      701.96      9.57 o 
   8   0   2        7.91       12.17      6.32 o 
  -8   1   2        7.50        9.77      3.44 o 
  -7   1   2        1.22        5.68      2.68 o 
  -6   1   2       88.62       86.38      2.51 o 
  -5   1   2       59.11       57.68      1.52 o 
  -4   1   2     1092.39     1070.98      9.80 o 
  -3   1   2     1697.88     1658.57     14.05 o 
  -2   1   2      147.16      143.15      2.40 o 
  -1   1   2     6299.20     5528.33     63.09 o 
   0   1   2     1404.65     1367.86      6.51 o 
   1   1   2     5806.19     5151.52     41.60 o 
   2   1   2     1588.67     1497.07     15.67 o 
   3   1   2      200.72      203.39      2.06 o 
   4   1   2      180.32      166.22      3.03 o 
   5   1   2       72.33       75.74      1.96 o 
   6   1   2      431.39      392.71      7.74 o 
   7   1   2        4.71        8.32      3.49 o 
   8   1   2      126.08      110.35      5.22 o 
  -7   2   2      102.90      104.69      3.29 o 
  -6   2   2       86.07       92.57      2.62 o 
  -5   2   2      187.64      184.45      2.62 o 
  -4   2   2       26.00       24.46      1.69 o 
  -3   2   2     1556.36     1549.75     11.72 o 
  -2   2   2     3996.46     3911.17     45.66 o 
  -1   2   2     4005.28     3749.70     37.01 o 
   0   2   2      115.99      113.00      1.45 o 
   1   2   2     1447.12     1401.75     12.36 o 
   2   2   2     2962.35     2779.85     28.73 o 
   3   2   2      709.06      748.85     10.90 o 
   4   2   2      132.69      133.91      2.86 o 
   5   2   2       46.29       41.97      1.01 o 
   6   2   2        6.80       10.72      3.31 o 
   7   2   2       53.90       54.35      4.33 o 
  -7   3   2       61.45       59.43      4.08 o 
  -6   3   2       10.03       12.55      2.45 o 
  -5   3   2        0.88       -0.44      1.86 o 
  -4   3   2      193.24      189.82      2.34 o 
  -3   3   2      145.90      149.02      3.52 o 
  -2   3   2      121.60      133.81      3.23 o 
  -1   3   2      341.83      376.13      5.00 o 
   0   3   2     4227.80     3980.86     49.87 o 
   1   3   2       25.97       24.42      1.12 o 
   2   3   2     2188.49     2225.50     33.12 o 
   3   3   2       55.55       52.52      1.46 o 
   4   3   2       54.87       63.79      1.85 o 
   5   3   2      164.09      167.25      3.58 o 
   6   3   2        4.35        3.99      3.10 o 
   7   3   2       75.38       65.76      3.77 o 
  -7   4   2       11.50       11.83      3.62 o 
  -6   4   2        8.90        9.21      2.44 o 
  -5   4   2       50.66       43.19      2.56 o 
  -4   4   2       60.39       58.69      1.69 o 
  -3   4   2      824.22      754.10     12.09 o 
  -2   4   2     1630.80     1589.50     17.47 o 
  -1   4   2       49.55       53.37      1.08 o 
   0   4   2      316.13      321.78      4.91 o 
   1   4   2        9.80       14.31      1.21 o 
   2   4   2       58.94       49.30      1.74 o 
   3   4   2      227.02      276.34      4.79 o 
   4   4   2       97.33       96.73      2.79 o 
   5   4   2       86.87       92.63      2.99 o 
   6   4   2       17.70       18.72      2.85 o 
   7   4   2        4.51        6.95      3.40 o 
  -7   5   2       47.35       44.40      4.31 o 
  -6   5   2        2.70        2.43      3.09 o 
  -5   5   2      146.10      133.38      3.16 o 
  -4   5   2       35.73       40.96      2.17 o 
  -3   5   2       86.46       79.43      1.10 o 
  -2   5   2      160.84      174.17      3.25 o 
  -1   5   2        4.84        3.35      1.02 o 
   0   5   2       75.92       76.56      1.65 o 
   1   5   2      204.05      189.45      2.38 o 
   2   5   2      192.54      181.76      2.67 o 
   3   5   2       56.72       55.99      2.33 o 
   4   5   2        2.28        0.76      2.27 o 
   5   5   2       36.28       32.97      2.59 o 
   6   5   2       13.33       20.02      2.59 o 
   7   5   2       18.14       19.02      4.92 o 
  -6   6   2        1.62        3.65      3.06 o 
  -5   6   2      106.54      107.10      3.39 o 
  -4   6   2       16.08       16.66      2.97 o 
  -3   6   2      125.46      113.84      2.41 o 
  -2   6   2      141.73      151.22      2.70 o 
  -1   6   2       28.57       21.96      1.49 o 
   0   6   2      193.78      201.12      4.85 o 
   1   6   2        5.70        3.49      1.68 o 
   2   6   2       20.38       24.82      1.99 o 
   3   6   2       77.53       73.53      2.16 o 
   4   6   2       29.13       28.36      2.57 o 
   5   6   2       13.49       16.42      2.53 o 
   6   6   2       15.19       14.49      3.70 o 
  -6   7   2      126.20      121.31      4.06 o 
  -5   7   2      115.52      127.82      3.95 o 
  -4   7   2      362.68      359.55      5.06 o 
  -3   7   2      895.65      872.91      6.22 o 
  -2   7   2      252.82      254.54      3.30 o 
  -1   7   2      416.51      406.63      6.36 o 
   0   7   2      124.77      130.65      2.65 o 
   1   7   2        2.27        0.30      1.85 o 
   2   7   2       43.94       40.09      2.32 o 
   3   7   2       35.73       32.03      2.41 o 
   4   7   2       14.01       13.64      2.41 o 
   5   7   2       13.47       13.12      2.98 o 
   6   7   2        3.25        2.35      3.86 o 
  -5   8   2      121.61      127.43      3.95 o 
  -4   8   2      100.91       97.28      4.18 o 
  -3   8   2       50.67       46.27      4.29 o 
  -2   8   2      186.49      179.78      4.21 o 
  -1   8   2      203.28      205.19      3.44 o 
   0   8   2      654.56      651.86      4.85 o 
   1   8   2      226.11      241.82      3.49 o 
   2   8   2      419.38      426.04      5.16 o 
   3   8   2       18.90       19.62      3.37 o 
   4   8   2        3.40        2.03      3.31 o 
   5   8   2        3.76        5.63      3.11 o 
  -4   9   2        0.53        0.40      4.03 o 
  -3   9   2        2.21       -0.43      3.96 o 
  -2   9   2       19.68       19.09      3.58 o 
  -1   9   2      168.90      169.64      3.90 o 
   0   9   2       71.64       69.63      2.67 o 
   1   9   2        1.58        2.30      2.37 o 
   2   9   2      262.78      270.63      4.39 o 
   3   9   2      171.17      171.75      4.45 o 
   4   9   2      143.52      149.21      4.57 o 
  -3  10   2        9.67       12.24      3.95 o 
  -2  10   2       12.83       17.42      3.41 o 
  -1  10   2       14.13       11.96      3.05 o 
   0  10   2        9.96       11.49      2.69 o 
   1  10   2       26.22       27.20      2.87 o 
   2  10   2        0.94        2.67      3.13 o 
   3  10   2        5.19        6.46      3.47 o 
  -1  11   2        1.83        0.98      3.13 o 
   0  11   2      122.98      135.94      4.29 o 
   1  11   2        4.46        7.24      3.04 o 
  -7   0   3       24.71       19.78      3.79 o 
  -5   0   3     1423.17     1425.71     19.22 o 
  -3   0   3     3375.06     3335.16     18.57 o 
  -1   0   3      403.42      425.95      3.28 o 
   1   0   3     1747.44     1818.60     23.59 o 
   3   0   3      122.58      135.07      3.41 o 
   5   0   3      746.07      728.14      9.73 o 
   7   0   3      417.93      375.22     11.94 o 
  -8   1   3        0.11        0.48      3.45 o 
  -7   1   3       89.70       89.13      3.24 o 
  -6   1   3       10.65       13.79      2.20 o 
  -5   1   3      326.71      331.25      2.62 o 
  -4   1   3      442.41      414.25      4.76 o 
  -3   1   3      693.73      664.04      5.46 o 
  -2   1   3      606.77      588.02      5.89 o 
  -1   1   3     3427.50     3249.32     24.82 o 
   0   1   3      368.88      369.62      2.38 o 
   1   1   3     4507.74     4105.44     30.02 o 
   2   1   3      145.16      143.80      1.55 o 
   3   1   3     3565.03     3307.67     22.01 o 
   4   1   3       61.55       57.64      1.87 o 
   5   1   3      108.95      101.50      2.74 o 
   6   1   3       66.56       64.30      3.64 o 
   7   1   3        1.50        3.17      3.51 o 
   8   1   3       19.42       19.19      4.57 o 
  -7   2   3        7.30       14.34      3.19 o 
  -6   2   3        2.14        5.27      2.05 o 
  -5   2   3        0.87        2.29      1.55 o 
  -4   2   3      279.86      276.77      4.52 o 
  -3   2   3        4.29        3.18      1.07 o 
  -2   2   3       21.64       23.31      0.81 o 
  -1   2   3     2391.15     2259.64     18.50 o 
   0   2   3     5280.62     4645.44     31.46 o 
   1   2   3      244.25      188.25      2.18 o 
   2   2   3      992.21      991.53     13.60 o 
   3   2   3      638.78      671.88      9.32 o 
   4   2   3      205.64      204.41      1.96 o 
   5   2   3       21.10       16.63      1.04 o 
   6   2   3      180.77      167.79      8.12 o 
   7   2   3        0.06        1.76      3.55 o 
  -7   3   3        7.22        7.82      3.60 o 
  -6   3   3       89.80       85.97      2.56 o 
  -5   3   3       15.86       12.88      1.97 o 
  -4   3   3        5.15        3.37      1.13 o 
  -3   3   3      218.64      222.39      3.60 o 
  -2   3   3     1380.48     1350.36     24.41 o 
  -1   3   3      224.61      262.70      3.02 o 
   0   3   3     2398.40     2260.19     32.99 o 
   1   3   3       98.82       97.18      1.93 o 
   2   3   3     1444.30     1478.16     23.29 o 
   3   3   3      973.31     1055.81     20.41 o 
   4   3   3       71.35       72.08      1.82 o 
   5   3   3      495.01      520.68      5.35 o 
   6   3   3       97.80       94.96      5.67 o 
   7   3   3       72.31       80.44      5.14 o 
  -7   4   3        2.51        6.29      3.71 o 
  -6   4   3        0.39        0.84      2.92 o 
  -5   4   3      121.68      132.66      2.48 o 
  -4   4   3      232.76      246.19      2.92 o 
  -3   4   3      844.72      848.25     16.43 o 
  -2   4   3      612.50      592.25      8.70 o 
  -1   4   3      379.68      408.98      5.01 o 
   0   4   3        0.06        2.48      1.06 o 
   1   4   3      712.16      777.10     16.39 o 
   2   4   3      355.87      381.33      4.65 o 
   3   4   3     1406.55     1428.29     11.56 o 
   4   4   3      654.66      701.13     10.86 o 
   5   4   3       87.63       89.96      2.95 o 
   6   4   3       63.68       51.27      3.62 o 
   7   4   3       14.43       19.39      4.24 o 
  -7   5   3       11.96        9.05      3.76 o 
  -6   5   3        2.38        3.73      2.95 o 
  -5   5   3       60.15       57.03      3.01 o 
  -4   5   3       44.52       36.64      1.93 o 
  -3   5   3       17.21       19.26      1.18 o 
  -2   5   3      148.96      161.30      2.34 o 
  -1   5   3      107.68      132.96      2.20 o 
   0   5   3      122.11      125.26      2.98 o 
   1   5   3      252.45      268.34      3.64 o 
   2   5   3       39.54       29.64      1.79 o 
   3   5   3        9.44        8.15      1.95 o 
   4   5   3       25.85       25.88      2.41 o 
   5   5   3       37.70       38.35      2.59 o 
   6   5   3       70.81       81.32      3.77 o 
   7   5   3       25.51       21.55      4.70 o 
  -6   6   3        7.57       10.04      2.98 o 
  -5   6   3      361.38      353.83      4.98 o 
  -4   6   3        8.30        8.49      2.89 o 
  -3   6   3      491.36      482.20      7.47 o 
  -2   6   3      223.59      215.11      4.32 o 
  -1   6   3       73.93       69.30      1.83 o 
   0   6   3       63.84       56.00      1.53 o 
   1   6   3       93.65       95.02      2.15 o 
   2   6   3        0.07        2.16      1.87 o 
   3   6   3      112.36      114.72      2.41 o 
   4   6   3       30.14       36.05      2.64 o 
   5   6   3       29.59       32.92      2.68 o 
   6   6   3        2.42        2.43      3.75 o 
  -6   7   3      142.92      145.47      4.21 o 
  -5   7   3      136.32      145.36      5.57 o 
  -4   7   3      246.05      270.83      4.65 o 
  -3   7   3     1240.69     1256.39     14.17 o 
  -2   7   3      191.60      191.24      2.86 o 
  -1   7   3     2096.82     2000.27      9.16 o 
   0   7   3       20.16       22.20      1.86 o 
   1   7   3      610.91      579.90      5.75 o 
   2   7   3      114.12      111.30      2.70 o 
   3   7   3       15.17       18.21      2.21 o 
   4   7   3       12.04       15.82      2.44 o 
   5   7   3       31.69       35.81      3.32 o 
   6   7   3       16.37       20.08      3.68 o 
  -5   8   3       60.95       64.24      3.61 o 
  -4   8   3      219.86      206.51      9.36 o 
  -3   8   3      237.96      223.28      6.10 o 
  -2   8   3      675.41      682.44     11.64 o 
  -1   8   3      413.62      414.69      5.65 o 
   0   8   3      731.38      716.64      4.96 o 
   1   8   3     1849.34     1779.63     16.47 o 
   2   8   3      244.69      267.43      4.43 o 
   3   8   3      377.73      396.35      4.80 o 
   4   8   3       58.32       65.94      3.75 o 
   5   8   3       45.97       54.74      3.85 o 
  -4   9   3       40.47       35.62      3.81 o 
  -3   9   3       77.24       85.27      4.76 o 
  -2   9   3       16.84       14.70      3.42 o 
  -1   9   3      275.52      259.28      4.42 o 
   0   9   3       55.92       53.58      2.78 o 
   1   9   3        9.03        7.57      2.25 o 
   2   9   3        6.11        3.49      2.85 o 
   3   9   3       22.77       21.02      3.21 o 
   4   9   3       73.27       72.84      3.95 o 
  -3  10   3       42.62       44.67      4.79 o 
  -2  10   3       42.44       52.17      4.66 o 
  -1  10   3        5.43        5.30      3.03 o 
   0  10   3       17.17       14.01      2.75 o 
   1  10   3        4.71        8.44      2.66 o 
   2  10   3        1.26        1.09      3.34 o 
   3  10   3        1.58        0.72      3.63 o 
  -1  11   3        3.96        1.54      3.31 o 
   0  11   3        5.31        6.21      3.24 o 
   1  11   3       31.62       39.17      3.67 o 
  -8   0   4        1.66       -0.56      4.07 o 
  -6   0   4      177.36      177.05      8.27 o 
  -4   0   4      515.73      478.11      5.59 o 
  -2   0   4     2231.67     2252.33     41.66 o 
   0   0   4     6489.21     5000.34    137.61 o 
   2   0   4       29.17       36.54      2.77 o 
   4   0   4       49.71       60.39      2.82 o 
   6   0   4       26.51       29.09      5.02 o 
  -7   1   4       17.97       21.05      2.75 o 
  -6   1   4      339.03      306.89      3.36 o 
  -5   1   4        0.07        0.69      1.12 o 
  -4   1   4      370.27      345.87      6.49 o 
  -3   1   4       90.79       96.08      2.50 o 
  -2   1   4       21.50       17.64      0.94 o 
  -1   1   4      143.97      150.09      2.79 o 
   0   1   4      306.65      298.47      4.47 o 
   1   1   4      271.71      249.71      2.93 o 
   2   1   4      387.66      352.61      3.86 o 
   3   1   4      329.11      342.93      6.72 o 
   4   1   4        1.01        2.96      1.39 o 
   5   1   4       65.45       74.83      3.12 o 
   6   1   4        5.99       12.06      4.38 o 
   7   1   4       22.40       20.98      3.92 o 
  -7   2   4       10.10        7.98      3.15 o 
  -6   2   4      115.89      105.06      2.82 o 
  -5   2   4       52.37       53.45      2.10 o 
  -4   2   4        2.73        4.87      1.55 o 
  -3   2   4        7.96        7.66      1.16 o 
  -2   2   4      457.92      465.32      7.07 o 
  -1   2   4     1262.58     1256.36     18.81 o 
   0   2   4     1415.29     1377.98     16.18 o 
   1   2   4      917.27      866.24     13.33 o 
   2   2   4        0.02       -0.51      0.86 o 
   3   2   4       63.35       57.80      1.49 o 
   4   2   4        2.38        3.12      1.00 o 
   5   2   4       17.19       14.97      1.43 o 
   6   2   4       19.21       28.49      3.37 o 
   7   2   4       20.84       18.45      4.22 o 
  -7   3   4        9.18       10.29      3.58 o 
  -6   3   4       17.87       20.91      2.58 o 
  -5   3   4      231.61      240.51      4.13 o 
  -4   3   4      222.19      227.81      2.40 o 
  -3   3   4      169.94      171.82      2.50 o 
  -2   3   4     1067.41     1091.68     18.47 o 
  -1   3   4      294.51      339.87      5.63 o 
   0   3   4      142.82      135.65      2.66 o 
   1   3   4      834.09      871.18     14.49 o 
   2   3   4      297.89      288.28      3.83 o 
   3   3   4      895.56      936.70     15.13 o 
   4   3   4      128.17      146.70      3.39 o 
   5   3   4       70.75       71.65      2.76 o 
   6   3   4       12.45       13.45      3.15 o 
   7   3   4       55.20       44.70      4.51 o 
  -7   4   4        0.16        0.85      3.89 o 
  -6   4   4       54.64       54.68      3.42 o 
  -5   4   4       23.04       19.43      2.21 o 
  -4   4   4       22.14       25.52      0.87 o 
  -3   4   4      865.30      865.12     17.88 o 
  -2   4   4       42.50       43.10      1.63 o 
  -1   4   4      176.70      236.10      3.19 o 
   0   4   4       13.54        8.66      1.12 o 
   1   4   4     3761.84     3702.65     30.20 o 
   2   4   4       36.83       38.52      1.91 o 
   3   4   4      209.56      220.99      3.13 o 
   4   4   4       43.61       44.59      2.18 o 
   5   4   4        0.02        1.94      2.34 o 
   6   4   4        3.40        1.67      3.43 o 
   7   4   4        0.26        2.46      4.43 o 
  -7   5   4       50.96       54.63      3.98 o 
  -6   5   4       65.27       63.47      3.25 o 
  -5   5   4       10.70       11.09      3.02 o 
  -4   5   4        7.38        7.80      2.73 o 
  -3   5   4       87.13      103.58      3.15 o 
  -2   5   4      437.77      500.25      7.07 o 
  -1   5   4     2466.57     2519.21     18.97 o 
   0   5   4      226.37      302.69      6.24 o 
   1   5   4     1148.14     1116.63      8.54 o 
   2   5   4      103.08      117.01      2.33 o 
   3   5   4        1.63        1.30      2.10 o 
   4   5   4       15.19       14.89      2.55 o 
   5   5   4        0.02        1.97      2.69 o 
   6   5   4        3.14        3.60      3.18 o 
   7   5   4        0.04        4.63      5.70 o 
  -6   6   4       36.92       32.68      3.21 o 
  -5   6   4      266.00      270.96      4.64 o 
  -4   6   4      324.62      321.96      4.54 o 
  -3   6   4       35.15       38.09      2.53 o 
  -2   6   4      161.63      177.10      5.43 o 
  -1   6   4       37.09       31.70      1.28 o 
   0   6   4        1.17        0.22      1.32 o 
   1   6   4       74.00       92.47      2.32 o 
   2   6   4       66.63       74.67      2.31 o 
   3   6   4        3.60        1.92      1.99 o 
   4   6   4       84.59       80.42      2.87 o 
   5   6   4       40.45       46.24      2.87 o 
   6   6   4        7.29       12.44      3.92 o 
  -6   7   4       88.95       74.67      3.63 o 
  -5   7   4      275.05      293.57      4.76 o 
  -4   7   4       22.53       23.60      3.39 o 
  -3   7   4      986.77      898.81     11.53 o 
  -2   7   4       31.62       32.26      3.19 o 
  -1   7   4      361.24      365.97      7.93 o 
   0   7   4       11.48       10.87      1.73 o 
   1   7   4       59.42       59.33      2.24 o 
   2   7   4      103.95       98.76      2.69 o 
   3   7   4       23.20       22.07      2.34 o 
   4   7   4        3.37        5.08      2.33 o 
   5   7   4        4.07        5.47      2.78 o 
   6   7   4        0.59       -1.98      5.17 o 
  -5   8   4       11.47       11.54      4.46 o 
  -4   8   4      100.86       85.86      4.98 o 
  -3   8   4      263.05      273.26      6.10 o 
  -2   8   4       27.59       28.49      2.84 o 
  -1   8   4      339.43      331.32      4.25 o 
   0   8   4       46.43       44.38      2.69 o 
   1   8   4       92.00       88.92      2.50 o 
   2   8   4      148.52      138.59      3.12 o 
   3   8   4      175.48      161.42      3.35 o 
   4   8   4       66.89       75.00      3.70 o 
   5   8   4      148.07      148.22      4.69 o 
  -4   9   4       16.32       20.76      4.31 o 
  -3   9   4       18.33       21.82      3.80 o 
  -2   9   4        0.00        0.82      3.38 o 
  -1   9   4      253.87      266.87      4.47 o 
   0   9   4        1.72        3.61      2.44 o 
   1   9   4        0.40        1.22      2.31 o 
   2   9   4       11.93        6.54      2.53 o 
   3   9   4       11.31        9.27      2.97 o 
   4   9   4        5.18        3.98      3.58 o 
  -3  10   4       39.60       41.60      4.52 o 
  -2  10   4        5.07        7.89      4.36 o 
  -1  10   4       26.02       33.49      3.33 o 
   0  10   4       17.02       15.77      2.97 o 
   1  10   4       15.60       15.30      2.80 o 
   2  10   4       11.65       11.01      3.01 o 
   3  10   4       19.05       24.57      3.57 o 
   0  11   4      101.04      118.81      4.22 o 
  -7   0   5        1.02        3.21      3.34 o 
  -5   0   5       20.98       16.30      2.63 o 
  -3   0   5     2169.92     1937.92     26.58 o 
  -1   0   5     2184.27     1969.43     25.80 o 
   1   0   5     4817.14     4245.12     59.35 o 
   3   0   5        3.45        3.82      1.69 o 
   5   0   5      614.87      614.07      6.99 o 
   7   0   5        5.38        7.79      5.37 o 
  -7   1   5       18.78       14.90      2.59 o 
  -6   1   5        6.74        7.48      2.05 o 
  -5   1   5      276.36      246.27      3.53 o 
  -4   1   5      250.34      241.22      4.56 o 
  -3   1   5       15.73       12.17      1.45 o 
  -2   1   5      657.57      676.96      9.17 o 
  -1   1   5     3284.61     3085.42     33.68 o 
   0   1   5       18.03       16.74      1.29 o 
   1   1   5      217.40      192.26      2.86 o 
   2   1   5       40.34       39.88      1.22 o 
   3   1   5      224.99      254.58      4.52 o 
   4   1   5       60.84       69.26      2.52 o 
   5   1   5       63.33       61.68      4.67 o 
   6   1   5        0.50        0.51      2.99 o 
   7   1   5       18.64       20.00      4.02 o 
  -7   2   5       13.89       11.31      3.21 o 
  -6   2   5        1.48        1.86      2.06 o 
  -5   2   5       56.38       62.33      2.85 o 
  -4   2   5       14.77       15.96      1.38 o 
  -3   2   5      233.39      214.15      2.86 o 
  -2   2   5       36.36       43.25      1.31 o 
  -1   2   5      717.41      699.94     10.23 o 
   0   2   5       43.10       38.43      1.16 o 
   1   2   5      111.57      105.30      2.05 o 
   2   2   5        6.09       11.54      0.98 o 
   3   2   5        0.99        1.37      0.87 o 
   4   2   5        7.47       10.66      1.08 o 
   5   2   5        6.63        4.62      2.56 o 
   6   2   5        0.51        2.56      3.02 o 
   7   2   5       48.91       52.51      4.56 o 
  -7   3   5       94.90       90.06      3.73 o 
  -6   3   5      164.01      149.06      3.85 o 
  -5   3   5       57.73       55.27      2.34 o 
  -4   3   5       35.48       47.02      1.58 o 
  -3   3   5      140.73      143.92      3.30 o 
  -2   3   5       29.23       21.91      1.11 o 
  -1   3   5      142.27      140.91      2.13 o 
   0   3   5      759.98      754.38     14.32 o 
   1   3   5      131.40      141.04      3.45 o 
   2   3   5      277.00      286.39      5.29 o 
   3   3   5      141.97      167.82      2.83 o 
   4   3   5        0.11        1.45      1.52 o 
   5   3   5        9.72       13.93      2.90 o 
   6   3   5        0.05        1.63      3.14 o 
   7   3   5       25.03       17.86      4.49 o 
  -7   4   5        0.26        3.37      3.01 o 
  -6   4   5        0.26       -1.01      2.80 o 
  -5   4   5       12.09       16.83      1.96 o 
  -4   4   5       55.84       60.41      2.07 o 
  -3   4   5      297.54      325.34      6.60 o 
  -2   4   5      347.16      334.69      8.22 o 
  -1   4   5     3707.68     3772.90     30.45 o 
   0   4   5      828.27      850.48     11.58 o 
   1   4   5     2945.50     3022.97     21.54 o 
   2   4   5        0.25        2.45      1.91 o 
   3   4   5      234.83      268.75      4.81 o 
   4   4   5       30.84       26.31      2.22 o 
   5   4   5       78.13       74.08      2.76 o 
   6   4   5       13.89       13.22      4.21 o 
   7   4   5       24.42       30.10      4.49 o 
  -7   5   5       11.96       15.41      3.51 o 
  -6   5   5       27.26       32.98      3.05 o 
  -5   5   5        9.06        7.16      3.05 o 
  -4   5   5      197.28      208.41      4.66 o 
  -3   5   5      437.49      432.95      9.34 o 
  -2   5   5      362.60      358.51      7.94 o 
  -1   5   5      637.13      617.22      9.19 o 
   0   5   5        9.87        9.82      1.20 o 
   1   5   5      185.98      184.80      3.12 o 
   2   5   5      342.30      304.54      4.71 o 
   3   5   5      632.31      668.24      7.47 o 
   4   5   5      124.58      123.85      3.37 o 
   5   5   5       60.28       68.57      3.24 o 
   6   5   5        4.53        3.46      4.40 o 
   7   5   5        6.33        9.21      4.39 o 
  -6   6   5        4.69        4.54      2.96 o 
  -5   6   5      402.18      367.20      5.17 o 
  -4   6   5       72.01       70.73      3.57 o 
  -3   6   5      461.23      461.68     11.73 o 
  -2   6   5      305.15      309.56      7.31 o 
  -1   6   5        0.81        0.51      1.32 o 
   0   6   5      670.76      686.03     12.97 o 
   1   6   5       26.46       32.90      2.04 o 
   2   6   5        0.94        0.58      1.89 o 
   3   6   5        6.76        6.39      2.45 o 
   4   6   5        2.08        1.56      2.65 o 
   5   6   5        7.78       10.22      2.76 o 
   6   6   5        0.33        1.37      3.67 o 
  -6   7   5       24.53       24.85      4.04 o 
  -5   7   5       24.27       27.61      3.74 o 
  -4   7   5        0.19        0.39      3.08 o 
  -3   7   5      455.25      427.94      6.88 o 
  -2   7   5       86.78       92.80      3.69 o 
  -1   7   5      339.67      351.70      7.58 o 
   0   7   5       17.68       17.65      1.69 o 
   1   7   5      265.22      248.04      3.07 o 
   2   7   5       23.79       26.42      2.32 o 
   3   7   5      542.83      521.85      4.66 o 
   4   7   5       12.37       15.85      2.51 o 
   5   7   5       84.84       89.79      3.48 o 
   6   7   5        1.19        6.06      5.07 o 
  -5   8   5       12.16        9.97      4.53 o 
  -4   8   5       78.44       83.05      4.92 o 
  -3   8   5        0.49        0.70      3.97 o 
  -2   8   5       83.25       77.07      3.10 o 
  -1   8   5       18.89       18.80      2.79 o 
   0   8   5       10.28       13.54      2.52 o 
   1   8   5        6.03        4.26      2.21 o 
   2   8   5       40.12       54.19      2.80 o 
   3   8   5      141.75      153.10      3.25 o 
   4   8   5        1.39        4.40      3.23 o 
   5   8   5      175.74      191.38      6.81 o 
  -4   9   5       12.77       15.02      4.38 o 
  -3   9   5       66.41       65.36      4.79 o 
  -2   9   5       44.21       53.02      3.84 o 
  -1   9   5        3.10        2.97      2.82 o 
   0   9   5        6.50       10.80      2.72 o 
   1   9   5       39.36       38.69      2.49 o 
   2   9   5       17.23       19.63      2.68 o 
   3   9   5      210.53      204.19      4.47 o 
   4   9   5       19.74       17.28      3.96 o 
  -3  10   5       10.58        7.52      3.85 o 
  -2  10   5       68.65       63.63      4.76 o 
  -1  10   5       16.60       17.74      3.16 o 
   0  10   5        0.03        2.73      3.05 o 
   1  10   5       11.89       11.60      2.82 o 
   2  10   5       42.23       47.94      3.14 o 
   3  10   5        0.58        0.83      3.38 o 
  -6   0   6       12.36       16.54      2.86 o 
  -4   0   6      699.09      605.40      9.27 o 
  -2   0   6     1873.22     1750.53     25.38 o 
   0   0   6     2337.02     2173.09     42.54 o 
   2   0   6     2123.81     2005.56     21.46 o 
   4   0   6      202.94      188.04      3.50 o 
   6   0   6        1.60        3.59      5.36 o 
  -7   1   6       23.79       24.38      2.73 o 
  -6   1   6       77.81       67.90      2.30 o 
  -5   1   6       64.04       62.63      2.58 o 
  -4   1   6        5.59        2.78      1.25 o 
  -3   1   6       60.87       55.53      1.66 o 
  -2   1   6     2048.88     2004.62     20.61 o 
  -1   1   6     1129.67     1120.18     13.72 o 
   0   1   6     1635.64     1626.66     18.54 o 
   1   1   6       37.64       42.81      1.35 o 
   2   1   6      503.29      447.28      6.79 o 
   3   1   6      562.31      622.39     10.47 o 
   4   1   6        9.72       13.27      1.37 o 
   5   1   6      101.20      104.53      2.15 o 
   6   1   6      178.76      157.20      4.02 o 
   7   1   6       29.27       27.05      4.47 o 
  -7   2   6       25.92       27.27      3.37 o 
  -6   2   6      112.82      100.03      2.54 o 
  -5   2   6       75.31       69.71      2.59 o 
  -4   2   6      662.54      627.03      7.72 o 
  -3   2   6      111.87      105.55      2.88 o 
  -2   2   6      613.68      575.04      6.57 o 
  -1   2   6      167.52      156.77      3.18 o 
   0   2   6       31.50       28.20      1.14 o 
   1   2   6       24.22       21.95      1.13 o 
   2   2   6      269.63      278.07      3.75 o 
   3   2   6       77.22       68.34      1.25 o 
   4   2   6      460.69      436.36      7.09 o 
   5   2   6       18.16       16.61      3.13 o 
   6   2   6       59.28       64.78      3.38 o 
   7   2   6       42.94       45.52      4.60 o 
  -7   3   6       16.33       24.10      3.67 o 
  -6   3   6        2.72        4.36      2.83 o 
  -5   3   6      332.45      331.33      5.00 o 
  -4   3   6        1.87        5.51      1.45 o 
  -3   3   6      298.92      333.36      5.75 o 
  -2   3   6      499.38      552.05     13.87 o 
  -1   3   6       36.88       29.99      0.79 o 
   0   3   6     1149.89     1172.81     14.21 o 
   1   3   6      256.20      281.60      5.76 o 
   2   3   6      122.88      124.42      3.18 o 
   3   3   6      152.12      145.63      3.63 o 
   4   3   6        9.96        9.98      1.44 o 
   5   3   6        1.09        4.49      2.43 o 
   6   3   6       16.58       17.51      3.83 o 
   7   3   6       12.97       23.18      5.71 o 
  -7   4   6        0.15        1.32      2.96 o 
  -6   4   6        0.00       -0.28      2.93 o 
  -5   4   6       60.10       52.88      3.35 o 
  -4   4   6        2.13        3.06      1.75 o 
  -3   4   6     1014.62     1020.43     23.13 o 
  -2   4   6      248.68      248.39      3.27 o 
  -1   4   6     2096.63     2282.76     24.22 o 
   0   4   6      457.98      508.84      6.94 o 
   1   4   6     1588.83     1588.87     13.57 o 
   2   4   6      463.45      462.05      4.42 o 
   3   4   6        4.34        6.33      1.77 o 
   4   4   6      474.62      463.11     11.47 o 
   5   4   6      166.47      146.03      5.87 o 
   6   4   6       96.68       97.40      4.70 o 
   7   4   6        3.84        2.63      3.96 o 
  -7   5   6        6.51        6.67      3.29 o 
  -6   5   6        2.72        3.07      2.97 o 
  -5   5   6       10.36        8.53      3.14 o 
  -4   5   6        6.84        4.61      3.21 o 
  -3   5   6      127.19      124.62      4.16 o 
  -2   5   6      119.56      130.48      3.94 o 
  -1   5   6       98.97      122.36      2.19 o 
   0   5   6      529.73      590.16     11.30 o 
   1   5   6      533.12      567.73      4.52 o 
   2   5   6       14.86       16.92      2.54 o 
   3   5   6     1509.22     1449.98     10.50 o 
   4   5   6        9.68        8.97      3.26 o 
   5   5   6      130.90      124.07      4.99 o 
   6   5   6        3.69        4.62      3.91 o 
  -6   6   6       64.63       63.55      3.81 o 
  -5   6   6        0.58        1.33      3.33 o 
  -4   6   6       13.23       15.55      2.90 o 
  -3   6   6        9.86        6.10      2.18 o 
  -2   6   6       41.81       44.12      3.72 o 
  -1   6   6      154.21      157.88      4.79 o 
   0   6   6       52.14       56.20      1.53 o 
   1   6   6       30.59       34.51      2.24 o 
   2   6   6        0.01        1.24      2.41 o 
   3   6   6       19.14       17.65      3.07 o 
   4   6   6        0.15        3.44      3.08 o 
   5   6   6       11.78       11.01      3.43 o 
   6   6   6       19.93       24.15      3.85 o 
  -6   7   6       34.11       33.11      4.48 o 
  -5   7   6        0.02        1.42      4.22 o 
  -4   7   6       99.29       92.55      3.89 o 
  -3   7   6       76.78       78.76      4.84 o 
  -2   7   6       82.08       84.71      3.53 o 
  -1   7   6       47.79       43.94      1.98 o 
   0   7   6      112.76      123.08      2.78 o 
   1   7   6      351.18      346.70      4.20 o 
   2   7   6      140.15      110.31      2.96 o 
   3   7   6       15.49       21.43      2.58 o 
   4   7   6      284.08      284.76      5.56 o 
   5   7   6        3.31        8.13      3.83 o 
  -5   8   6       11.16       12.84      4.58 o 
  -4   8   6       53.90       59.48      4.96 o 
  -3   8   6        1.69        0.27      3.70 o 
  -2   8   6       10.34       11.54      2.64 o 
  -1   8   6       47.16       45.75      2.98 o 
   0   8   6      354.89      338.18      6.54 o 
   1   8   6        6.91        2.75      2.13 o 
   2   8   6      385.05      359.94      4.30 o 
   3   8   6        4.96        5.67      2.63 o 
   4   8   6      223.24      236.73      5.07 o 
   5   8   6        1.83        9.15      7.68 o 
  -4   9   6       23.06       29.30      4.50 o 
  -3   9   6        1.50       -0.05      4.43 o 
  -2   9   6      249.56      233.40      6.68 o 
  -1   9   6        2.93        5.36      2.88 o 
   0   9   6       75.98       70.64      3.28 o 
   1   9   6        7.05        8.60      2.38 o 
   2   9   6       16.54       13.68      2.49 o 
   3   9   6        7.27        7.76      3.52 o 
   4   9   6       28.17       27.98      4.34 o 
  -3  10   6        4.94        4.78      4.21 o 
  -2  10   6        8.61        8.25      4.42 o 
  -1  10   6        3.68        6.52      3.74 o 
   0  10   6       86.21       79.81      3.56 o 
   1  10   6      103.37       90.12      3.41 o 
   2  10   6        9.07        5.58      3.04 o 
   3  10   6       22.38       20.99      3.77 o 
  -7   0   7       76.03       53.64      4.80 o 
  -5   0   7        1.86        0.52      2.62 o 
  -3   0   7      392.81      334.17      8.82 o 
  -1   0   7      140.41      164.68      3.22 o 
   1   0   7     4114.37     3842.14     47.88 o 
   3   0   7      220.29      193.32      8.92 o 
   5   0   7      200.16      218.55     10.31 o 
   7   0   7       16.82       11.85      6.43 o 
  -7   1   7       14.65       21.20      4.05 o 
  -6   1   7       21.56       19.70      2.31 o 
  -5   1   7       11.75       12.22      1.70 o 
  -4   1   7        6.86        9.41      1.72 o 
  -3   1   7       26.67       22.63      1.25 o 
  -2   1   7      105.55      117.80      1.25 o 
  -1   1   7      479.29      469.17      5.61 o 
   0   1   7       23.24       33.04      1.03 o 
   1   1   7      327.16      284.57      4.14 o 
   2   1   7      515.36      543.24      7.47 o 
   3   1   7      892.61      865.12     10.99 o 
   4   1   7      246.33      252.15      6.90 o 
   5   1   7      320.55      293.72      5.56 o 
   6   1   7       25.32       28.02      4.09 o 
   7   1   7        6.25        9.57      4.35 o 
  -7   2   7       19.97       21.46      3.28 o 
  -6   2   7        1.17        6.96      2.78 o 
  -5   2   7        2.39        4.14      2.07 o 
  -4   2   7       74.97       80.43      2.59 o 
  -3   2   7       33.31       31.13      1.31 o 
  -2   2   7      319.17      329.59      6.25 o 
  -1   2   7       27.52       29.51      1.37 o 
   0   2   7      412.20      351.23      6.41 o 
   1   2   7      823.60      796.70     15.89 o 
   2   2   7       14.49       18.67      1.10 o 
   3   2   7      385.18      344.28      6.80 o 
   4   2   7        0.03        1.57      1.21 o 
   5   2   7       79.41       83.35      2.68 o 
   6   2   7       77.96       68.33      4.39 o 
   7   2   7       55.65       53.27      4.87 o 
  -7   3   7       10.21        7.87      3.38 o 
  -6   3   7       62.41       62.82      3.45 o 
  -5   3   7      182.83      170.69      3.31 o 
  -4   3   7      189.50      207.27      2.84 o 
  -3   3   7      303.60      330.20      6.46 o 
  -2   3   7     2532.82     2601.29     23.41 o 
  -1   3   7        0.04        1.13      0.76 o 
   0   3   7     3176.03     3213.18     15.51 o 
   1   3   7       25.26       23.47      1.36 o 
   2   3   7       79.66      109.10      2.89 o 
   3   3   7      212.80      207.42      4.90 o 
   4   3   7        7.48        8.64      1.97 o 
   5   3   7       12.75       16.01      2.49 o 
   6   3   7        9.96       12.36      3.93 o 
   7   3   7        3.11        5.92      3.93 o 
  -7   4   7        0.04        1.10      3.33 o 
  -6   4   7        2.65        3.33      3.53 o 
  -5   4   7        2.85        4.02      3.21 o 
  -4   4   7      135.51      142.69      3.43 o 
  -3   4   7        0.64        1.04      1.08 o 
  -2   4   7      258.96      252.87      5.53 o 
  -1   4   7       62.32       88.07      1.46 o 
   0   4   7     1569.30     1565.85      7.19 o 
   1   4   7       43.00       59.28      3.58 o 
   2   4   7     1458.93     1490.92     14.82 o 
   3   4   7        0.02        1.93      1.84 o 
   4   4   7      106.00      116.03      3.09 o 
   5   4   7       45.55       48.38      2.79 o 
   6   4   7       32.19       28.68      4.33 o 
   7   4   7        5.53       10.18      4.22 o 
  -6   5   7       20.33       20.64      3.55 o 
  -5   5   7       38.52       41.50      3.63 o 
  -4   5   7      281.62      260.44      4.65 o 
  -3   5   7      281.91      281.74      4.21 o 
  -2   5   7      116.76      114.94      2.84 o 
  -1   5   7      485.69      511.02     12.64 o 
   0   5   7      181.27      177.01      2.57 o 
   1   5   7       29.66       22.37      2.38 o 
   2   5   7      293.96      296.36      4.29 o 
   3   5   7       72.15       71.31      2.67 o 
   4   5   7       22.63       26.27      2.58 o 
   5   5   7       14.64       15.93      3.68 o 
   6   5   7        5.22        2.73      4.10 o 
  -6   6   7       19.60       19.15      3.56 o 
  -5   6   7       56.76       66.63      3.89 o 
  -4   6   7        9.68        3.98      2.97 o 
  -3   6   7       19.75       21.31      2.67 o 
  -2   6   7       24.25       26.25      3.91 o 
  -1   6   7      356.83      381.63      9.97 o 
   0   6   7        5.29        5.61      0.96 o 
   1   6   7      604.54      567.48      4.90 o 
   2   6   7        2.26        0.73      2.49 o 
   3   6   7       14.88       13.21      3.05 o 
   4   6   7        7.84        9.36      2.58 o 
   5   6   7        1.30        7.64      5.31 o 
   6   6   7        0.17        0.62      4.02 o 
  -5   7   7       24.37       25.68      4.54 o 
  -4   7   7       61.57       56.40      4.58 o 
  -3   7   7       47.13       58.06      4.54 o 
  -2   7   7       10.37       11.06      3.92 o 
  -1   7   7       27.14       31.18      2.52 o 
   0   7   7       32.85       34.62      1.61 o 
   1   7   7        2.66        3.75      2.34 o 
   2   7   7       29.10       25.02      2.59 o 
   3   7   7       12.86       11.79      2.57 o 
   4   7   7       13.30       16.21      3.05 o 
   5   7   7       10.64       14.34      3.63 o 
  -5   8   7       14.05       11.37      4.73 o 
  -4   8   7        0.71        1.75      4.31 o 
  -3   8   7        6.99        3.67      3.78 o 
  -2   8   7       30.26       32.50      4.27 o 
  -1   8   7       18.26       17.33      2.64 o 
   0   8   7      157.55      134.22      3.05 o 
   1   8   7        3.76        3.94      2.31 o 
   2   8   7      246.83      226.54      5.30 o 
   3   8   7      137.09      131.43      3.62 o 
   4   8   7       30.08       32.25      3.25 o 
   5   8   7       34.13       29.05      4.35 o 
  -4   9   7        3.76        7.44      4.28 o 
  -3   9   7       37.94       31.45      4.56 o 
  -2   9   7       91.74       98.91      4.90 o 
  -1   9   7      151.70      141.60      4.44 o 
   0   9   7      220.83      216.25      4.59 o 
   1   9   7      322.42      305.01      4.01 o 
   2   9   7       13.30       15.61      2.61 o 
   3   9   7      128.10      113.35      4.31 o 
   4   9   7       40.88       46.88      5.84 o 
  -2  10   7       10.82       11.64      4.56 o 
  -1  10   7       56.00       52.06      3.82 o 
   0  10   7       82.15       71.58      3.47 o 
   1  10   7        1.87        3.15      2.96 o 
   2  10   7       51.88       47.96      3.42 o 
  -6   0   8       76.95       77.42      6.11 o 
  -4   0   8       52.62       68.20      2.78 o 
  -2   0   8      419.45      524.48      7.75 o 
   0   0   8     6086.31     5992.33     80.76 o 
   2   0   8     1623.09     1643.23     11.02 o 
   4   0   8       20.16       23.02      2.49 o 
   6   0   8       36.16       33.48      5.78 o 
  -7   1   8        1.04        6.93      3.04 o 
  -6   1   8      312.41      297.30      4.43 o 
  -5   1   8       51.33       53.32      1.84 o 
  -4   1   8       45.03       43.40      1.85 o 
  -3   1   8      233.30      247.65      4.19 o 
  -2   1   8        6.05        6.95      0.95 o 
  -1   1   8      359.05      425.10      6.61 o 
   0   1   8       52.36       47.99      1.20 o 
   1   1   8      780.08      808.74     12.23 o 
   2   1   8      605.63      610.36      7.25 o 
   3   1   8      197.85      214.37      4.10 o 
   4   1   8      271.62      280.13      7.70 o 
   5   1   8       27.18       27.26      2.80 o 
   6   1   8       12.97        7.08      4.02 o 
   7   1   8       14.49       10.27      4.72 o 
  -7   2   8       19.31       18.44      3.56 o 
  -6   2   8      167.83      164.45      3.56 o 
  -5   2   8      198.40      183.38      3.67 o 
  -4   2   8      965.16     1015.42     13.05 o 
  -3   2   8      122.36      138.83      2.99 o 
  -2   2   8      315.27      365.89      7.21 o 
  -1   2   8      228.22      210.24      3.28 o 
   0   2   8       12.54       16.99      1.05 o 
   1   2   8        2.68        3.85      1.16 o 
   2   2   8       46.99       48.44      0.93 o 
   3   2   8        5.37        8.26      1.58 o 
   4   2   8       79.00       88.23      1.90 o 
   5   2   8        8.21        7.54      1.95 o 
   6   2   8        5.16        6.12      3.90 o 
   7   2   8        7.15       10.66      4.48 o 
  -7   3   8        5.35        8.62      3.78 o 
  -6   3   8       22.54       24.82      3.57 o 
  -5   3   8        8.57        9.59      3.15 o 
  -4   3   8       74.13       78.44      2.86 o 
  -3   3   8      122.42      133.07      2.65 o 
  -2   3   8      680.79      774.49     11.80 o 
  -1   3   8        6.77        9.72      0.79 o 
   0   3   8     1262.31     1286.38      9.56 o 
   1   3   8       17.85       27.10      1.93 o 
   2   3   8      292.15      308.05      2.60 o 
   3   3   8       16.16       16.62      1.44 o 
   4   3   8       14.98       15.24      1.53 o 
   5   3   8        0.96        4.05      2.86 o 
   6   3   8        0.00        5.86      3.96 o 
   7   3   8       72.04       63.79      4.97 o 
  -7   4   8        4.58        6.44      3.53 o 
  -6   4   8        1.72        4.49      3.51 o 
  -5   4   8      136.88      125.29      4.07 o 
  -4   4   8       10.60       10.16      1.78 o 
  -3   4   8      104.58       92.10      3.13 o 
  -2   4   8        8.65        7.74      1.73 o 
  -1   4   8        3.51        0.83      1.18 o 
   0   4   8      108.43      110.21      2.70 o 
   1   4   8        3.87        0.32      1.19 o 
   2   4   8       56.31       58.69      2.09 o 
   3   4   8        0.51        1.38      1.79 o 
   4   4   8      161.83      169.29      3.59 o 
   5   4   8       93.73      110.99      5.09 o 
   6   4   8       53.66       50.90      4.50 o 
   7   4   8       17.40       18.20      4.44 o 
  -6   5   8        4.64        1.68      3.46 o 
  -5   5   8       37.56       36.47      3.54 o 
  -4   5   8       27.42       21.45      3.11 o 
  -3   5   8      151.96      152.89      3.52 o 
  -2   5   8      184.98      194.98      3.39 o 
  -1   5   8       92.42       87.42      1.73 o 
   0   5   8       65.92       54.03      1.97 o 
   1   5   8       23.01       26.56      1.42 o 
   2   5   8      377.18      384.46     10.66 o 
   3   5   8       14.35       21.83      3.62 o 
   4   5   8       11.46       13.37      2.37 o 
   5   5   8        0.45        4.13      3.56 o 
   6   5   8       27.66       30.98      4.47 o 
  -6   6   8        2.05        2.32      4.33 o 
  -5   6   8        0.00       -2.06      3.38 o 
  -4   6   8        0.76       -3.02      3.02 o 
  -3   6   8       42.71       36.01      2.84 o 
  -2   6   8      195.63      176.98      4.82 o 
  -1   6   8       24.94       27.16      1.36 o 
   0   6   8      174.11      179.51      3.85 o 
   1   6   8       40.78       36.06      2.56 o 
   2   6   8       10.24        7.13      2.17 o 
   3   6   8       48.45       45.06      3.07 o 
   4   6   8       60.10       68.17      2.97 o 
   5   6   8       41.52       44.40      5.30 o 
   6   6   8       24.16       19.70      4.43 o 
  -5   7   8       28.18       26.43      4.36 o 
  -4   7   8       24.77       30.36      4.56 o 
  -3   7   8       58.29       55.78      4.02 o 
  -2   7   8       67.01       60.90      4.13 o 
  -1   7   8        0.06       -0.75      1.51 o 
   0   7   8      149.53      140.36      2.72 o 
   1   7   8       25.43       27.60      2.72 o 
   2   7   8        0.54        2.16      2.43 o 
   3   7   8       19.59       12.74      2.58 o 
   4   7   8        4.09        2.47      3.74 o 
   5   7   8       24.96       29.62      5.76 o 
  -5   8   8        7.47        3.04      4.38 o 
  -4   8   8        8.64        7.76      4.15 o 
  -3   8   8       38.64       38.00      4.37 o 
  -2   8   8      214.99      193.17      5.45 o 
  -1   8   8      102.65       91.73      3.45 o 
   0   8   8       12.73       12.93      2.32 o 
   1   8   8      112.35       99.10      3.33 o 
   2   8   8       24.34       25.91      2.69 o 
   3   8   8      110.14      106.10      3.44 o 
   4   8   8       59.49       61.21      3.95 o 
  -4   9   8       28.53       34.10      4.69 o 
  -3   9   8       11.81       17.67      4.39 o 
  -2   9   8        3.29        5.07      4.19 o 
  -1   9   8       61.27       58.40      3.87 o 
   0   9   8       59.72       70.01      3.29 o 
   1   9   8      124.16      119.62      3.97 o 
   2   9   8        2.31        5.52      2.63 o 
   3   9   8        0.74        2.71      3.06 o 
  -2  10   8       56.29       64.10      4.74 o 
  -1  10   8        0.54        2.72      3.47 o 
   0  10   8       12.71       15.57      3.55 o 
   1  10   8        0.72        3.28      2.90 o 
   2  10   8        2.21        0.85      3.12 o 
  -7   0   9       44.76       53.62      6.52 o 
  -5   0   9        5.72        7.14      2.42 o 
  -3   0   9      799.65      824.38      9.30 o 
  -1   0   9      163.81      162.34      3.93 o 
   1   0   9     2316.01     2728.91     48.88 o 
   3   0   9     5086.77     4849.12     25.11 o 
   5   0   9     1138.08     1048.93     29.27 o 
   7   0   9       12.99        5.09      6.07 o 
  -7   1   9       16.37       16.70      3.92 o 
  -6   1   9        0.05        4.40      2.67 o 
  -5   1   9       53.05       65.01      2.27 o 
  -4   1   9      129.11      127.91      2.13 o 
  -3   1   9        0.03        1.19      1.17 o 
  -2   1   9      386.85      391.70      6.10 o 
  -1   1   9     3583.33     3763.00     29.32 o 
   0   1   9      215.21      257.83      4.49 o 
   1   1   9     5040.12     4854.15     57.25 o 
   2   1   9       65.67       73.82      1.60 o 
   3   1   9      159.09      167.42      3.97 o 
   4   1   9        3.18        4.58      1.17 o 
   5   1   9      141.82      143.34      3.44 o 
   6   1   9        0.00       -2.54      3.99 o 
   7   1   9       42.90       35.28      4.40 o 
  -7   2   9        0.26        5.68      3.53 o 
  -6   2   9        3.16        4.35      2.93 o 
  -5   2   9       16.45       16.64      2.21 o 
  -4   2   9       31.91       31.94      1.44 o 
  -3   2   9      616.88      656.28     11.40 o 
  -2   2   9       14.29       17.32      1.45 o 
  -1   2   9     1235.99     1156.32     16.61 o 
   0   2   9      243.70      293.53      5.24 o 
   1   2   9      280.22      271.91      6.94 o 
   2   2   9       47.61       55.04      1.81 o 
   3   2   9       33.25       38.85      1.77 o 
   4   2   9       28.57       33.38      1.56 o 
   5   2   9       19.01       19.61      2.63 o 
   6   2   9        9.42        7.64      3.68 o 
   7   2   9        2.66        6.72      4.31 o 
  -7   3   9        8.40       12.02      3.81 o 
  -6   3   9        0.07        3.11      3.75 o 
  -5   3   9       48.64       55.61      3.24 o 
  -4   3   9       36.31       28.35      2.29 o 
  -3   3   9       19.77       22.53      1.62 o 
  -2   3   9      117.00      120.62      3.13 o 
  -1   3   9       27.20       20.16      1.57 o 
   0   3   9       36.99       42.84      1.85 o 
   1   3   9       37.48       32.90      1.42 o 
   2   3   9      566.76      520.72      3.34 o 
   3   3   9       99.89       96.68      1.75 o 
   4   3   9      187.42      186.31      3.03 o 
   5   3   9        3.10        2.98      3.07 o 
   6   3   9      114.65      118.63      5.02 o 
   7   3   9        3.96        7.13      4.72 o 
  -6   4   9       17.36       13.66      3.63 o 
  -5   4   9        8.98       12.03      3.43 o 
  -4   4   9        0.40        2.43      3.11 o 
  -3   4   9       37.94       41.34      2.26 o 
  -2   4   9        6.23        7.40      0.83 o 
  -1   4   9      224.58      222.48      3.44 o 
   0   4   9      271.66      250.88      3.04 o 
   1   4   9       47.21       50.33      1.42 o 
   2   4   9      160.99      154.30      2.30 o 
   3   4   9       54.07       45.99      2.08 o 
   4   4   9      458.28      447.03      6.19 o 
   5   4   9       17.87       24.68      3.39 o 
   6   4   9      212.02      218.38      5.87 o 
  -6   5   9       21.85       22.35      3.89 o 
  -5   5   9        1.40       -1.26      3.32 o 
  -4   5   9       31.58       28.27      3.14 o 
  -3   5   9        2.00        3.94      2.70 o 
  -2   5   9        6.94        5.12      1.74 o 
  -1   5   9        0.00        0.37      1.39 o 
   0   5   9       24.83       30.45      1.90 o 
   1   5   9       13.42       12.04      0.87 o 
   2   5   9       98.54      106.58      2.41 o 
   3   5   9       73.91       73.75      2.67 o 
   4   5   9       89.15       99.21      3.34 o 
   5   5   9       18.25       17.79      3.88 o 
   6   5   9        3.08        2.45      3.96 o 
  -6   6   9        0.64       -0.57      4.73 o 
  -5   6   9       61.21       53.33      4.93 o 
  -4   6   9       88.80       89.64      5.04 o 
  -3   6   9      103.02       97.31      4.51 o 
  -2   6   9      162.41      144.62      4.76 o 
  -1   6   9       88.58       84.35      2.75 o 
   0   6   9      157.53      176.29      3.20 o 
   1   6   9       79.93       79.30      3.39 o 
   2   6   9       48.30       45.35      2.83 o 
   3   6   9        7.52        7.51      2.35 o 
   4   6   9       42.00       44.55      3.38 o 
   5   6   9       79.57       74.98      4.63 o 
   6   6   9       30.48       37.49      4.49 o 
  -5   7   9       48.63       41.27      4.77 o 
  -4   7   9        0.94        1.65      4.32 o 
  -3   7   9        6.94        9.77      4.10 o 
  -2   7   9       37.33       40.38      3.99 o 
  -1   7   9       16.18       14.42      1.87 o 
   0   7   9       44.36       43.07      2.34 o 
   1   7   9       82.40       72.91      3.17 o 
   2   7   9       68.37       66.43      2.99 o 
   3   7   9      243.25      230.81      4.16 o 
   4   7   9        5.35        6.67      3.29 o 
   5   7   9        1.07        2.87      5.91 o 
  -4   8   9        6.96        8.27      4.40 o 
  -3   8   9      166.22      162.08      5.44 o 
  -2   8   9        4.39        3.43      3.89 o 
  -1   8   9      112.61       90.84      4.58 o 
   0   8   9        4.23        0.47      2.14 o 
   1   8   9        0.23        0.01      2.38 o 
   2   8   9       65.48       62.48      3.15 o 
   3   8   9        9.70       12.39      2.37 o 
   4   8   9        6.43        3.40      3.67 o 
  -3   9   9        8.56       12.41      4.60 o 
  -2   9   9        0.02        1.41      3.93 o 
  -1   9   9        6.70        9.89      3.98 o 
   0   9   9       67.10       63.98      4.36 o 
   1   9   9        5.08        1.59      2.37 o 
   2   9   9       15.31       14.72      2.46 o 
   3   9   9        5.02        5.32      2.83 o 
  -2  10   9        0.12        2.01      4.37 o 
  -1  10   9       19.87       14.71      4.41 o 
   0  10   9        5.67        9.79      4.15 o 
   1  10   9        2.53        4.59      3.48 o 
  -6   0  10       20.34       22.24      3.89 o 
  -4   0  10        3.75        3.41      2.40 o 
  -2   0  10       45.28       47.13      1.74 o 
   0   0  10       95.60      113.62      2.65 o 
   2   0  10        5.26        0.81      2.81 o 
   4   0  10      160.19      148.04      4.87 o 
   6   0  10      118.09      103.69      7.03 o 
  -7   1  10        6.11       15.20      4.72 o 
  -6   1  10       12.45       11.11      3.03 o 
  -5   1  10       13.49       16.56      1.81 o 
  -4   1  10       63.21       69.93      1.95 o 
  -3   1  10      412.47      435.78      4.25 o 
  -2   1  10       43.93       43.75      1.69 o 
  -1   1  10     2035.34     2228.02     26.36 o 
   0   1  10      194.65      178.46      2.17 o 
   1   1  10     2697.61     2861.05     38.70 o 
   2   1  10        6.28        4.53      1.36 o 
   3   1  10      333.28      359.93      3.97 o 
   4   1  10        7.28        5.50      1.84 o 
   5   1  10        6.29        7.87      2.52 o 
   6   1  10      151.05      140.06      5.38 o 
   7   1  10       18.37       16.51      4.55 o 
  -7   2  10       64.60       66.93      4.42 o 
  -6   2  10        0.46        1.96      3.71 o 
  -5   2  10      189.03      191.80      3.81 o 
  -4   2  10       55.04       62.75      1.50 o 
  -3   2  10      457.54      496.79      8.08 o 
  -2   2  10      952.51      965.26      9.26 o 
  -1   2  10      173.04      203.36      4.51 o 
   0   2  10     1271.55     1353.65     25.24 o 
   1   2  10      295.36      307.50      6.38 o 
   2   2  10       36.79       41.59      1.98 o 
   3   2  10       87.71       92.57      3.01 o 
   4   2  10       44.02       44.16      2.56 o 
   5   2  10        1.71        5.30      2.66 o 
   6   2  10        7.23        8.47      3.97 o 
   7   2  10        0.07        2.16      4.33 o 
  -7   3  10        0.12        6.99      3.84 o 
  -6   3  10       81.21       82.87      3.98 o 
  -5   3  10      128.34      124.04      5.85 o 
  -4   3  10       88.24       79.68      3.55 o 
  -3   3  10       57.01       58.81      2.08 o 
  -2   3  10      123.48      124.58      2.92 o 
  -1   3  10      445.81      462.60      7.63 o 
   0   3  10       87.54       90.39      2.47 o 
   1   3  10      128.36      135.54      4.59 o 
   2   3  10      137.74      139.69      2.01 o 
   3   3  10       22.29       21.34      0.97 o 
   4   3  10        0.18        1.79      1.90 o 
   5   3  10       72.00       81.72      3.74 o 
   6   3  10       23.20       25.92      4.37 o 
  -6   4  10        4.14        9.29      3.67 o 
  -5   4  10       72.83       70.38      3.71 o 
  -4   4  10       43.91       51.42      3.38 o 
  -3   4  10     1184.05     1152.43      7.04 o 
  -2   4  10       73.19       68.92      1.60 o 
  -1   4  10      418.52      407.53      3.34 o 
   0   4  10      147.33      140.66      2.40 o 
   1   4  10       32.12       30.65      2.22 o 
   2   4  10       21.29       20.28      1.68 o 
   3   4  10        0.58        1.71      1.74 o 
   4   4  10      192.11      188.76      3.71 o 
   5   4  10       16.13       27.65      3.50 o 
   6   4  10       31.73       42.34      4.67 o 
  -6   5  10        0.22       -1.06      4.58 o 
  -5   5  10      101.24       98.71      4.03 o 
  -4   5  10      135.92      145.06      4.32 o 
  -3   5  10        0.09       -1.24      2.61 o 
  -2   5  10      358.29      381.03      3.46 o 
  -1   5  10      207.62      220.95      4.02 o 
   0   5  10        8.58        7.37      2.38 o 
   1   5  10       60.21       56.39      2.83 o 
   2   5  10       62.40       55.56      2.07 o 
   3   5  10        9.86        6.54      1.97 o 
   4   5  10        0.00       -0.53      2.62 o 
   5   5  10        0.29       -0.94      4.00 o 
   6   5  10       35.27       37.96      4.51 o 
  -5   6  10       16.28       13.95      4.49 o 
  -4   6  10       48.40       47.51      4.28 o 
  -3   6  10      427.03      419.62      6.73 o 
  -2   6  10       24.86       20.76      4.22 o 
  -1   6  10      217.39      228.98      7.97 o 
   0   6  10      196.16      219.15      3.40 o 
   1   6  10       14.33       13.05      2.82 o 
   2   6  10        0.10        0.94      1.72 o 
   3   6  10       90.64       94.67      2.65 o 
   4   6  10       17.15       12.51      3.00 o 
   5   6  10        0.01       -2.02      3.87 o 
  -5   7  10       39.76       47.36      4.81 o 
  -4   7  10        0.66        0.94      4.60 o 
  -3   7  10       17.40       18.83      3.74 o 
  -2   7  10       44.77       49.80      4.17 o 
  -1   7  10        1.48       -0.13      2.13 o 
   0   7  10        8.73        4.63      2.07 o 
   1   7  10       44.47       42.41      2.97 o 
   2   7  10      126.24      107.29      3.10 o 
   3   7  10      151.87      139.86      3.91 o 
   4   7  10        0.03        3.14      5.56 o 
   5   7  10       43.34       54.38      7.04 o 
  -4   8  10        0.43        3.10      4.32 o 
  -3   8  10       26.42       27.58      4.46 o 
  -2   8  10       37.40       34.28      3.96 o 
  -1   8  10       38.68       34.52      4.52 o 
   0   8  10        0.00       -0.60      2.32 o 
   1   8  10        4.76        4.78      2.57 o 
   2   8  10       66.00       68.24      2.79 o 
   3   8  10        1.43       -0.01      3.24 o 
   4   8  10        0.76        1.85      3.68 o 
  -3   9  10       16.40       19.90      4.21 o 
  -2   9  10       36.97       34.96      4.39 o 
  -1   9  10       34.04       34.08      4.61 o 
   0   9  10        0.00       -3.11      3.83 o 
   1   9  10        0.03       -2.71      3.02 o 
   2   9  10        0.03        0.96      2.42 o 
   3   9  10       48.22       53.66      3.27 o 
  -1  10  10        3.06        4.78      4.18 o 
   0  10  10       16.85       21.00      4.28 o 
   1  10  10        3.84        2.30      3.74 o 
  -7   0  11        2.33        3.38      6.24 o 
  -5   0  11       31.64       28.32      2.76 o 
  -3   0  11      202.19      220.51      6.54 o 
  -1   0  11     1531.63     1634.32     36.84 o 
   1   0  11       76.32       99.01      2.24 o 
   3   0  11      185.08      200.39      4.94 o 
   5   0  11      413.45      401.55     10.45 o 
   7   0  11      142.74      113.20      7.57 o 
  -7   1  11        0.28        4.97      4.56 o 
  -6   1  11        2.92        7.56      3.06 o 
  -5   1  11      127.87      124.53      2.81 o 
  -4   1  11       12.03       14.27      1.65 o 
  -3   1  11      812.35      823.88      8.55 o 
  -2   1  11        5.19        5.12      1.54 o 
  -1   1  11       74.85       93.39      2.03 o 
   0   1  11       77.61       78.70      2.01 o 
   1   1  11      117.85      136.01      1.95 o 
   2   1  11      224.24      244.79      3.27 o 
   3   1  11       58.23       62.03      1.78 o 
   4   1  11      158.36      165.67      3.54 o 
   5   1  11        5.71        2.42      2.63 o 
   6   1  11       20.54       15.86      4.11 o 
   7   1  11        1.14       -1.81      4.60 o 
  -7   2  11        2.12       10.22      4.22 o 
  -6   2  11        1.05        1.23      3.55 o 
  -5   2  11      291.08      296.69      7.16 o 
  -4   2  11       70.35       79.51      2.26 o 
  -3   2  11      246.50      254.28      5.80 o 
  -2   2  11      171.52      181.34      2.49 o 
  -1   2  11      138.02      133.18      2.92 o 
   0   2  11       47.55       66.59      3.11 o 
   1   2  11      413.27      439.70      8.77 o 
   2   2  11      455.63      466.58      8.58 o 
   3   2  11       59.72       54.70      1.72 o 
   4   2  11       26.23       27.70      2.91 o 
   5   2  11       83.79       91.53      3.22 o 
   6   2  11      127.09      126.79      5.16 o 
   7   2  11       89.21      100.51      5.35 o 
  -6   3  11        0.42        0.63      3.35 o 
  -5   3  11       27.42       31.42      4.57 o 
  -4   3  11       25.93       30.41      2.16 o 
  -3   3  11      461.12      468.16      8.02 o 
  -2   3  11       57.39       64.00      1.77 o 
  -1   3  11      636.08      678.78     12.18 o 
   0   3  11        8.46        9.63      0.98 o 
   1   3  11      142.47      119.08      2.62 o 
   2   3  11       43.99       46.03      1.64 o 
   3   3  11      685.76      682.01      6.66 o 
   4   3  11      136.24      137.18      3.58 o 
   5   3  11      313.83      320.76      5.83 o 
   6   3  11        1.75        2.43      4.27 o 
  -6   4  11       10.25       12.18      3.59 o 
  -5   4  11        5.09        7.01      3.30 o 
  -4   4  11       13.41       20.52      3.11 o 
  -3   4  11      231.30      237.09      4.76 o 
  -2   4  11        8.04        7.48      1.37 o 
  -1   4  11      729.03      720.38      5.03 o 
   0   4  11      167.02      162.82      3.17 o 
   1   4  11      663.28      659.48      9.46 o 
   2   4  11       38.61       39.61      1.62 o 
   3   4  11      492.46      494.72      4.75 o 
   4   4  11      106.26      110.20      4.38 o 
   5   4  11       59.14       59.11      3.75 o 
   6   4  11      231.69      227.72      8.20 o 
  -6   5  11       46.88       43.44      4.69 o 
  -5   5  11      177.11      170.25      5.67 o 
  -4   5  11       72.29       76.39      4.78 o 
  -3   5  11      122.48      103.82      4.63 o 
  -2   5  11      473.09      458.31     10.27 o 
  -1   5  11       13.74       11.82      1.55 o 
   0   5  11       61.22       59.02      2.87 o 
   1   5  11      175.94      171.11      3.99 o 
   2   5  11       17.44       20.89      1.84 o 
   3   5  11        0.79       -0.27      2.44 o 
   4   5  11       90.69       80.13      4.84 o 
   5   5  11        0.41        4.07      3.53 o 
   6   5  11        0.44        1.22      4.33 o 
  -5   6  11       11.20        8.99      5.01 o 
  -4   6  11        1.14        1.60      4.20 o 
  -3   6  11       98.83       82.82      4.50 o 
  -2   6  11       67.93       64.01      4.18 o 
  -1   6  11       85.76       72.29      2.75 o 
   0   6  11       91.29       88.64      2.76 o 
   1   6  11        0.08       -1.19      2.66 o 
   2   6  11        0.57       -0.39      2.19 o 
   3   6  11        6.08        5.43      2.43 o 
   4   6  11       16.02       23.22      3.93 o 
   5   6  11       20.31       18.64      4.58 o 
  -5   7  11      122.64      110.69      5.52 o 
  -4   7  11       38.95       38.75      4.56 o 
  -3   7  11       69.39       50.54      4.64 o 
  -2   7  11       95.60       77.88      4.34 o 
  -1   7  11      108.12       87.25      4.31 o 
   0   7  11       40.38       35.95      2.53 o 
   1   7  11       84.92       75.27      3.15 o 
   2   7  11      198.03      197.96      3.68 o 
   3   7  11        0.86       -0.64      2.84 o 
   4   7  11        0.27       -3.83      4.30 o 
   5   7  11        4.08        7.72      6.45 o 
  -4   8  11        0.04       -3.32      4.26 o 
  -3   8  11       22.71       28.25      4.27 o 
  -2   8  11       66.04       51.80      4.78 o 
  -1   8  11       58.91       52.78      4.40 o 
   0   8  11      178.30      146.42      5.07 o 
   1   8  11      277.73      288.66      4.24 o 
   2   8  11        3.20        2.41      2.56 o 
   3   8  11       12.91       11.36      3.09 o 
   4   8  11        3.34        8.36      3.73 o 
  -3   9  11        8.17        9.43      4.44 o 
  -2   9  11        5.79        2.08      4.29 o 
  -1   9  11        0.73       -1.10      3.99 o 
   0   9  11        0.12        1.45      3.86 o 
   1   9  11       40.04       38.13      3.86 o 
   2   9  11        0.22        2.61      2.86 o 
   3   9  11       73.91       85.41      3.57 o 
  -6   0  12       53.10       57.63      6.47 o 
  -4   0  12       59.63       62.51      2.89 o 
  -2   0  12     1465.08     1428.08     25.83 o 
   0   0  12     1665.86     1815.68     31.85 o 
   2   0  12       18.48       11.76      1.84 o 
   4   0  12      314.33      336.37      7.88 o 
   6   0  12       20.04       19.24      6.02 o 
  -7   1  12        0.40        5.16      4.52 o 
  -6   1  12      228.71      231.38      5.48 o 
  -5   1  12        0.07        3.23      1.98 o 
  -4   1  12      404.04      396.61      3.34 o 
  -3   1  12       63.61       61.64      2.17 o 
  -2   1  12       34.59       36.11      1.54 o 
  -1   1  12      194.10      218.46      3.66 o 
   0   1  12      109.62       96.83      2.41 o 
   1   1  12       20.42       18.37      1.17 o 
   2   1  12      514.91      512.91      9.33 o 
   3   1  12      306.49      304.94      3.18 o 
   4   1  12        2.68        3.85      1.06 o 
   5   1  12       81.01       81.99      3.25 o 
   6   1  12      129.32      124.22      5.07 o 
  -6   2  12        9.28        9.61      3.62 o 
  -5   2  12        6.16       13.15      3.81 o 
  -4   2  12       54.08       60.40      2.61 o 
  -3   2  12        0.10        0.68      1.61 o 
  -2   2  12       81.94       78.11      2.17 o 
  -1   2  12      359.62      346.25      7.60 o 
   0   2  12       14.51       17.52      1.65 o 
   1   2  12        0.15        1.70      1.44 o 
   2   2  12      448.47      459.22      6.19 o 
   3   2  12        7.11        7.73      1.96 o 
   4   2  12      394.10      382.45      7.07 o 
   5   2  12       53.08       51.91      3.27 o 
   6   2  12       34.00       33.17      3.88 o 
  -6   3  12        6.98        6.69      3.36 o 
  -5   3  12        6.60       12.76      5.33 o 
  -4   3  12        6.12        6.99      2.13 o 
  -3   3  12       18.91       19.09      1.31 o 
  -2   3  12      117.77      126.83      3.10 o 
  -1   3  12      289.80      273.51      6.04 o 
   0   3  12      636.43      623.55      9.23 o 
   1   3  12      125.18      138.06      2.99 o 
   2   3  12      133.38      135.50      2.14 o 
   3   3  12     1371.43     1397.00     13.81 o 
   4   3  12        2.08        1.64      2.20 o 
   5   3  12      569.87      580.17      8.89 o 
   6   3  12        3.70        0.76      4.37 o 
  -6   4  12        0.18        0.02      4.44 o 
  -5   4  12        1.95        3.63      3.26 o 
  -4   4  12      115.64      113.74      4.35 o 
  -3   4  12       24.32       22.79      1.61 o 
  -2   4  12      106.92      109.40      2.82 o 
  -1   4  12      321.94      315.48      2.81 o 
   0   4  12        3.97        7.36      2.32 o 
   1   4  12     2906.06     2827.03     20.01 o 
   2   4  12       75.65       81.45      2.34 o 
   3   4  12      512.07      521.22      4.57 o 
   4   4  12       99.04      108.30      3.25 o 
   5   4  12       76.62       92.92      5.31 o 
   6   4  12       74.13       77.39      5.02 o 
  -6   5  12        0.02        1.14      4.65 o 
  -5   5  12       48.62       54.43      4.77 o 
  -4   5  12       53.03       54.82      4.57 o 
  -3   5  12       20.55       23.70      3.94 o 
  -2   5  12      130.13      134.42      4.42 o 
  -1   5  12      578.78      581.72      6.25 o 
   0   5  12       70.22       58.15      3.11 o 
   1   5  12       98.57       90.23      3.15 o 
   2   5  12      450.81      452.84      5.58 o 
   3   5  12      531.45      547.41      7.25 o 
   4   5  12      388.04      403.39      5.67 o 
   5   5  12      102.64      107.99      4.28 o 
  -5   6  12      108.17      114.86      5.69 o 
  -4   6  12      227.29      214.48      5.90 o 
  -3   6  12      108.98      102.78      4.83 o 
  -2   6  12      216.25      184.18      5.28 o 
  -1   6  12      115.25      110.20      4.57 o 
   0   6  12      421.18      372.49      5.20 o 
   1   6  12      202.78      221.38      4.20 o 
   2   6  12      191.03      195.39      3.47 o 
   3   6  12       32.73       35.93      3.45 o 
   4   6  12       18.50       17.72      4.30 o 
   5   6  12        6.75        5.52      5.62 o 
  -4   7  12        1.86        1.42      4.62 o 
  -3   7  12      166.43      151.83      5.34 o 
  -2   7  12        6.96       10.77      4.07 o 
  -1   7  12       66.72       54.31      3.98 o 
   0   7  12       35.13       23.32      3.82 o 
   1   7  12        0.40        4.88      2.58 o 
   2   7  12      165.23      139.81      3.90 o 
   3   7  12       21.84       25.23      3.14 o 
   4   7  12       20.90       25.98      4.52 o 
  -4   8  12        0.00       -2.88      4.85 o 
  -3   8  12       18.10       19.36      4.47 o 
  -2   8  12       27.06       36.25      4.38 o 
  -1   8  12      203.40      181.96      5.63 o 
   0   8  12        0.11       -0.67      3.99 o 
   1   8  12       37.52       24.60      3.04 o 
   2   8  12        8.40       11.64      2.91 o 
   3   8  12       16.56       11.47      3.03 o 
  -2   9  12       20.39       18.47      4.41 o 
  -1   9  12        0.28       -4.24      4.24 o 
   0   9  12       14.22       12.36      4.38 o 
   1   9  12        0.01        2.31      4.15 o 
   2   9  12        2.76        4.55      3.14 o 
  -5   0  13        1.19        1.91      3.64 o 
  -3   0  13        5.46        4.30      2.91 o 
  -1   0  13        4.61       11.80      2.34 o 
   1   0  13      745.81      735.83     16.81 o 
   3   0  13      148.51      142.43      4.93 o 
   5   0  13       15.66       17.12      3.86 o 
  -6   1  13       16.41       20.45      5.30 o 
  -5   1  13       53.48       62.99      3.59 o 
  -4   1  13       15.18       15.59      1.58 o 
  -3   1  13        0.20        1.31      2.17 o 
  -2   1  13       57.47       63.78      2.05 o 
  -1   1  13        7.10        8.39      1.68 o 
   0   1  13       19.15       17.80      1.70 o 
   1   1  13       63.89       71.99      1.60 o 
   2   1  13        8.79        7.41      1.76 o 
   3   1  13        1.40        3.20      2.24 o 
   4   1  13       58.19       63.01      3.15 o 
   5   1  13        1.39        2.04      2.83 o 
   6   1  13        6.18        8.94      3.73 o 
  -6   2  13       11.55       12.11      3.56 o 
  -5   2  13      223.07      220.25      4.41 o 
  -4   2  13       10.71        8.69      2.24 o 
  -3   2  13      435.48      443.56      3.75 o 
  -2   2  13       37.27       35.96      2.09 o 
  -1   2  13       47.11       49.07      1.92 o 
   0   2  13       13.70       23.80      1.80 o 
   1   2  13       58.70       69.46      2.51 o 
   2   2  13       42.58       51.79      2.16 o 
   3   2  13       36.84       30.71      1.89 o 
   4   2  13       72.25       80.12      3.95 o 
   5   2  13        2.62        1.39      2.81 o 
   6   2  13        4.54        4.72      3.52 o 
  -6   3  13       63.34       69.60      5.75 o 
  -5   3  13       70.29       68.37      4.15 o 
  -4   3  13      137.80      138.14      3.94 o 
  -3   3  13      106.40       99.12      2.74 o 
  -2   3  13       65.76       66.77      2.21 o 
  -1   3  13      101.06      110.74      1.66 o 
   0   3  13      210.86      233.01      4.84 o 
   1   3  13       33.80       34.63      2.22 o 
   2   3  13       39.76       37.10      1.23 o 
   3   3  13       19.53       22.96      2.14 o 
   4   3  13       41.42       39.46      2.41 o 
   5   3  13       89.43       93.63      3.72 o 
   6   3  13      144.37      129.00      5.32 o 
  -6   4  13       25.98       33.04      4.62 o 
  -5   4  13        0.17        0.96      3.97 o 
  -4   4  13        0.00        1.93      3.94 o 
  -3   4  13      192.03      201.37      4.70 o 
  -2   4  13        4.82        9.02      1.53 o 
  -1   4  13      551.16      530.65      6.04 o 
   0   4  13       54.20       55.87      2.93 o 
   1   4  13      643.24      623.50      8.20 o 
   2   4  13      322.91      328.60      5.36 o 
   3   4  13      724.74      712.43     11.33 o 
   4   4  13      564.26      585.75      9.42 o 
   5   4  13      143.11      150.09      4.66 o 
   6   4  13      158.39      169.39      6.82 o 
  -5   5  13      114.13      124.63      5.35 o 
  -4   5  13      122.71      113.20      4.86 o 
  -3   5  13      467.85      465.94      6.91 o 
  -2   5  13      705.48      734.08     18.51 o 
  -1   5  13      515.40      483.26      6.10 o 
   0   5  13     1189.29     1174.69      8.43 o 
   1   5  13       28.43       28.70      2.99 o 
   2   5  13      605.95      618.36      7.15 o 
   3   5  13      775.65      806.07      7.81 o 
   4   5  13      134.22      144.06      4.24 o 
   5   5  13      421.24      414.41      6.05 o 
  -5   6  13       86.01       81.29      5.33 o 
  -4   6  13       38.48       42.51      5.41 o 
  -3   6  13        2.27       -0.82      4.35 o 
  -2   6  13       27.94       19.08      4.43 o 
  -1   6  13      513.31      519.09      7.17 o 
   0   6  13       16.07        9.14      2.55 o 
   1   6  13      801.90      770.24      7.88 o 
   2   6  13        0.30        0.68      2.80 o 
   3   6  13      111.81      104.74      4.36 o 
   4   6  13      115.22      107.33      5.18 o 
   5   6  13        3.10        6.32      6.69 o 
  -4   7  13        2.86        6.74      4.33 o 
  -3   7  13      333.48      303.17      6.67 o 
  -2   7  13        2.17        0.22      4.03 o 
  -1   7  13      103.55       78.56      4.65 o 
   0   7  13       28.75       28.80      4.10 o 
   1   7  13        5.46        3.66      2.75 o 
   2   7  13       38.22       45.39      3.39 o 
   3   7  13       39.97       33.51      3.23 o 
   4   7  13       11.65       10.50      4.49 o 
  -3   8  13       12.31       14.38      4.25 o 
  -2   8  13        1.56        0.32      3.68 o 
  -1   8  13        4.64       10.94      3.96 o 
   0   8  13        0.08        1.43      4.33 o 
   1   8  13        7.88       10.17      4.45 o 
   2   8  13        0.11        3.47      2.97 o 
   3   8  13        5.14        6.20      3.32 o 
  -1   9  13       40.62       38.48      4.60 o 
   0   9  13        0.58        1.74      4.74 o 
   1   9  13       47.23       54.22      5.16 o 
  -6   0  14       11.80       14.69      5.72 o 
  -4   0  14        0.62        2.66      2.43 o 
  -2   0  14      307.85      286.22      5.34 o 
   0   0  14       16.62       13.96      3.20 o 
   2   0  14      147.09      128.59      7.35 o 
   4   0  14        6.89        4.29      4.07 o 
   6   0  14        4.39        4.12      5.90 o 
  -6   1  14      103.49       99.52      6.48 o 
  -5   1  14       72.16       72.61      2.60 o 
  -4   1  14        4.48        7.06      2.24 o 
  -3   1  14        1.61        1.70      2.20 o 
  -2   1  14        0.27        1.63      1.89 o 
  -1   1  14        2.82        4.26      1.83 o 
   0   1  14      111.59      106.63      2.48 o 
   1   1  14      527.99      520.75      9.14 o 
   2   1  14       43.71       50.54      3.44 o 
   3   1  14      128.06      120.12      3.49 o 
   4   1  14        0.51        1.18      2.66 o 
   5   1  14       41.97       45.19      3.23 o 
   6   1  14        1.45        3.22      4.04 o 
  -6   2  14       15.49       18.23      4.55 o 
  -5   2  14       70.79       81.26      3.57 o 
  -4   2  14        4.23        8.62      2.40 o 
  -3   2  14       13.60       14.63      2.49 o 
  -2   2  14        2.57        1.70      2.25 o 
  -1   2  14       54.82       51.65      2.10 o 
   0   2  14       11.55       16.46      2.08 o 
   1   2  14       21.78       21.47      2.04 o 
   2   2  14       18.98       22.46      2.58 o 
   3   2  14      216.75      227.12      4.18 o 
   4   2  14       38.97       37.19      3.12 o 
   5   2  14       29.41       26.08      3.18 o 
   6   2  14        0.57        0.63      3.61 o 
  -6   3  14      115.99      111.37      4.62 o 
  -5   3  14       42.03       47.80      5.27 o 
  -4   3  14      165.57      156.56      4.91 o 
  -3   3  14       12.04       10.98      2.29 o 
  -2   3  14      337.29      333.53      5.45 o 
  -1   3  14        0.10        0.26      1.63 o 
   0   3  14       48.07       52.61      2.01 o 
   1   3  14      159.92      161.79      3.65 o 
   2   3  14       55.86       45.80      3.03 o 
   3   3  14       27.51       32.78      2.33 o 
   4   3  14        2.44        3.64      2.77 o 
   5   3  14      146.52      148.13      3.98 o 
   6   3  14        5.79        1.63      4.11 o 
  -5   4  14       15.88       20.34      4.28 o 
  -4   4  14       37.42       39.74      3.43 o 
  -3   4  14       17.24       16.44      3.28 o 
  -2   4  14      159.91      170.38      3.31 o 
  -1   4  14       54.97       52.38      3.11 o 
   0   4  14      521.96      510.19      8.20 o 
   1   4  14      397.88      380.43      5.00 o 
   2   4  14     1445.00     1414.82     20.83 o 
   3   4  14      381.35      383.21      6.71 o 
   4   4  14     1006.45     1007.20      8.10 o 
   5   4  14        4.27        2.92      3.53 o 
  -5   5  14        8.23        9.94      4.40 o 
  -4   5  14       23.13       16.35      4.31 o 
  -3   5  14       35.70       36.73      4.46 o 
  -2   5  14      214.06      225.05      4.82 o 
  -1   5  14      173.25      176.25      3.53 o 
   0   5  14     1156.02     1094.52      7.46 o 
   1   5  14      198.91      208.78      4.03 o 
   2   5  14      315.03      308.99      5.70 o 
   3   5  14        7.90        7.94      2.92 o 
   4   5  14        1.89        2.97      4.07 o 
   5   5  14       32.26       51.81      5.85 o 
  -4   6  14      354.82      352.48      7.18 o 
  -3   6  14        3.98        4.00      4.32 o 
  -2   6  14      806.44      748.61     11.22 o 
  -1   6  14      489.86      485.30      6.94 o 
   0   6  14      320.70      302.80      5.75 o 
   1   6  14      262.72      264.38      4.73 o 
   2   6  14        5.30        5.33      3.06 o 
   3   6  14       84.54       89.32      4.04 o 
   4   6  14       12.37       15.37      4.28 o 
  -4   7  14        5.18        7.62      4.81 o 
  -3   7  14      206.48      208.94      6.22 o 
  -2   7  14        1.37       -1.97      4.42 o 
  -1   7  14       25.61       28.64      4.13 o 
   0   7  14       47.35       35.41      4.77 o 
   1   7  14      224.54      228.94      5.05 o 
   2   7  14      103.46       89.30      3.82 o 
   3   7  14       96.73      101.96      3.91 o 
   4   7  14        3.14        5.61      4.42 o 
  -3   8  14        1.11        1.97      4.37 o 
  -2   8  14       15.90       24.59      4.01 o 
  -1   8  14       34.03       35.34      4.23 o 
   0   8  14       50.09       54.18      6.30 o 
   1   8  14        1.46        2.54      4.18 o 
   2   8  14       21.54       21.42      3.38 o 
   3   8  14       91.00      102.87      4.68 o 
   0   9  14       26.35       38.06      5.04 o 
  -5   0  15       23.30       23.29      4.04 o 
  -3   0  15       41.08       43.66      4.19 o 
  -1   0  15      289.91      338.84     12.56 o 
   1   0  15       11.11        4.71      2.04 o 
   3   0  15       26.34       15.61      4.15 o 
   5   0  15        0.39        0.85      4.09 o 
  -6   1  15       39.37       46.58      5.88 o 
  -5   1  15        2.46        5.55      3.28 o 
  -4   1  15      177.70      178.74      3.24 o 
  -3   1  15        0.10        1.09      2.22 o 
  -2   1  15       63.87       67.49      3.26 o 
  -1   1  15       71.70       64.79      2.30 o 
   0   1  15       11.90       15.41      2.55 o 
   1   1  15       46.41       50.52      2.00 o 
   2   1  15        0.24        1.63      1.99 o 
   3   1  15       64.45       67.13      3.05 o 
   4   1  15        0.02       -0.09      2.93 o 
   5   1  15        0.28       -0.44      3.03 o 
   6   1  15        0.45        1.67      4.16 o 
  -6   2  15      248.48      230.28      6.75 o 
  -5   2  15      106.92      105.60      3.77 o 
  -4   2  15      359.70      353.52      5.86 o 
  -3   2  15      280.44      273.33      4.43 o 
  -2   2  15       74.43       68.74      3.22 o 
  -1   2  15      907.13      881.99      9.28 o 
   0   2  15      140.46      157.25      5.50 o 
   1   2  15      847.22      776.63      6.68 o 
   2   2  15       52.37       55.03      2.72 o 
   3   2  15       16.90       14.99      2.61 o 
   4   2  15       19.71       17.77      2.86 o 
   5   2  15        2.42        5.93      3.04 o 
   6   2  15       35.44       33.98      3.79 o 
  -5   3  15       28.97       24.44      3.71 o 
  -4   3  15      106.58      108.64      4.65 o 
  -3   3  15       19.69       19.67      2.40 o 
  -2   3  15     1030.01     1028.48      8.50 o 
  -1   3  15        0.86        4.68      2.92 o 
   0   3  15     2771.87     2555.75     23.39 o 
   1   3  15      182.16      188.38      3.93 o 
   2   3  15      512.30      481.85      5.32 o 
   3   3  15      307.78      306.93      6.67 o 
   4   3  15        4.23        5.63      3.36 o 
   5   3  15       37.58       37.50      3.36 o 
  -5   4  15       16.08       19.44      4.30 o 
  -4   4  15       52.74       56.56      3.58 o 
  -3   4  15       47.84       48.07      3.58 o 
  -2   4  15      309.60      304.26      4.90 o 
  -1   4  15       18.34       19.31      2.88 o 
   0   4  15      222.39      240.56      4.17 o 
   1   4  15        0.65        2.74      3.15 o 
   2   4  15     1313.51     1287.89     20.03 o 
   3   4  15       64.26       67.88      2.75 o 
   4   4  15      187.05      187.91      4.58 o 
   5   4  15        1.32        3.38      3.85 o 
  -5   5  15       11.37       17.44      4.41 o 
  -4   5  15      123.75      118.22      5.13 o 
  -3   5  15       66.58       64.46      4.88 o 
  -2   5  15        4.61        0.32      3.52 o 
  -1   5  15       51.36       52.07      4.02 o 
   0   5  15        0.29        0.42      2.72 o 
   1   5  15        1.81       -0.85      2.76 o 
   2   5  15      349.32      377.56      9.98 o 
   3   5  15        0.00        1.23      2.90 o 
   4   5  15      401.30      437.78     13.91 o 
   5   5  15       24.64       20.77      5.29 o 
  -4   6  15       65.04       74.31      5.38 o 
  -3   6  15       36.07       43.90      4.71 o 
  -2   6  15        1.25        0.26      4.16 o 
  -1   6  15        0.94        2.76      4.16 o 
   0   6  15        4.86       -0.33      4.58 o 
   1   6  15        1.51        3.24      3.00 o 
   2   6  15        3.01        0.89      3.01 o 
   3   6  15       47.69       44.53      3.83 o 
   4   6  15       26.75       27.11      6.45 o 
  -3   7  15        3.06        1.21      4.78 o 
  -2   7  15        0.86       -0.08      4.29 o 
  -1   7  15        0.09        0.69      3.99 o 
   0   7  15        0.93        3.25      4.42 o 
   1   7  15        6.27        6.43      4.03 o 
   2   7  15        0.04       -2.76      3.28 o 
   3   7  15       85.22       85.33      4.48 o 
  -2   8  15        1.56        1.00      4.04 o 
  -1   8  15       56.98       54.65      4.53 o 
   0   8  15        2.71        1.29      4.20 o 
   1   8  15       89.68       98.03      5.50 o 
   2   8  15       30.46       36.90      4.76 o 
  -6   0  16      127.41      127.23     12.28 o 
  -4   0  16       99.95       92.94      4.93 o 
  -2   0  16      132.77      129.22      4.89 o 
   0   0  16      212.49      210.38      5.51 o 
   2   0  16       69.93       80.65      6.61 o 
   4   0  16        1.63        3.64      4.21 o 
  -6   1  16       27.03       30.81      5.70 o 
  -5   1  16      320.04      329.02      7.31 o 
  -4   1  16      121.48      126.69      3.10 o 
  -3   1  16      452.09      448.14      6.12 o 
  -2   1  16      445.92      443.85      8.14 o 
  -1   1  16       49.80       51.02      2.84 o 
   0   1  16      113.92      109.77      3.21 o 
   1   1  16       53.76       54.44      3.41 o 
   2   1  16       29.44       31.24      2.38 o 
   3   1  16       28.68       34.46      3.32 o 
   4   1  16       52.42       50.77      3.36 o 
   5   1  16        1.65        2.97      3.20 o 
  -5   2  16       83.67       91.56      4.37 o 
  -4   2  16      391.76      395.07      7.08 o 
  -3   2  16      547.66      554.64      6.62 o 
  -2   2  16       19.95       18.50      3.06 o 
  -1   2  16      839.96      815.71      9.32 o 
   0   2  16      331.01      299.48      8.44 o 
   1   2  16      838.60      841.61     19.35 o 
   2   2  16      138.14      151.05      3.36 o 
   3   2  16       20.41       24.53      2.78 o 
   4   2  16       79.40       74.51      3.93 o 
   5   2  16       64.85       62.78      3.55 o 
  -5   3  16       24.25       26.89      3.41 o 
  -4   3  16      106.18      104.34      3.66 o 
  -3   3  16       11.72       13.40      2.44 o 
  -2   3  16     1121.58     1064.90     14.42 o 
  -1   3  16      102.91      121.29      3.76 o 
   0   3  16     1095.96     1060.71      6.90 o 
   1   3  16      814.56      814.71     10.21 o 
   2   3  16      122.23      132.78      3.93 o 
   3   3  16      718.31      723.53     10.01 o 
   4   3  16        2.32        0.96      3.46 o 
   5   3  16      149.01      145.82      4.22 o 
  -5   4  16        0.07        1.89      4.31 o 
  -4   4  16        5.75        3.57      3.35 o 
  -3   4  16       17.85       21.39      3.56 o 
  -2   4  16      134.50      135.48      4.15 o 
  -1   4  16      103.08      111.41      3.64 o 
   0   4  16      244.44      222.04      4.06 o 
   1   4  16      248.38      241.03      6.52 o 
   2   4  16       56.49       57.69      3.35 o 
   3   4  16        9.46       11.45      3.27 o 
   4   4  16      216.80      218.92      6.61 o 
   5   4  16       28.10       29.73      4.21 o 
  -4   5  16        0.37       -1.03      4.51 o 
  -3   5  16       43.27       51.40      3.83 o 
  -2   5  16      123.70      130.38      4.34 o 
  -1   5  16      324.39      319.02      6.89 o 
   0   5  16      218.24      204.73      4.27 o 
   1   5  16      151.10      139.85      3.72 o 
   2   5  16       17.39       15.30      3.19 o 
   3   5  16       19.78       20.32      3.59 o 
   4   5  16       31.82       32.65      6.38 o 
  -4   6  16       37.67       44.97      4.88 o 
  -3   6  16       11.79        9.40      4.23 o 
  -2   6  16       19.97       18.90      4.30 o 
  -1   6  16        4.32        6.75      4.20 o 
   0   6  16       56.36       57.40      6.38 o 
   1   6  16       14.92       16.99      3.14 o 
   2   6  16      231.32      228.76      4.73 o 
   3   6  16        0.02       -0.25      4.24 o 
   4   6  16      126.00      123.15      7.71 o 
  -3   7  16        3.62        2.66      4.30 o 
  -2   7  16        0.33        3.22      4.44 o 
  -1   7  16        8.26        9.38      5.56 o 
   0   7  16       11.70       14.42      4.57 o 
   1   7  16        0.10        2.78      4.28 o 
   2   7  16        4.94        1.89      3.38 o 
   3   7  16       40.88       43.63      4.34 o 
  -1   8  16        3.75        8.49      5.06 o 
   0   8  16        9.84       18.33      4.73 o 
   1   8  16      101.02      126.64      6.01 o 
  -5   0  17        2.19        4.40      5.45 o 
  -3   0  17       18.94       18.53      4.15 o 
  -1   0  17       19.13       24.93      3.53 o 
   1   0  17      130.71      131.25      4.75 o 
   3   0  17      266.49      236.96      8.46 o 
   5   0  17      119.40      116.66      5.71 o 
  -5   1  17       45.38       53.08      6.46 o 
  -4   1  17       52.74       57.13      3.28 o 
  -3   1  17       14.23       23.65      2.95 o 
  -2   1  17      463.87      447.71      5.06 o 
  -1   1  17        1.12        1.21      2.61 o 
   0   1  17      218.08      217.93      4.67 o 
   1   1  17      238.97      224.52      4.35 o 
   2   1  17        0.08        0.49      4.10 o 
   3   1  17      121.41      110.24      4.32 o 
   4   1  17       29.47       27.21      3.66 o 
   5   1  17        3.35        1.90      3.16 o 
  -5   2  17       93.12       99.35      5.11 o 
  -4   2  17      369.43      354.37      7.71 o 
  -3   2  17      167.22      169.97      3.85 o 
  -2   2  17      216.06      181.74      3.87 o 
  -1   2  17      557.96      550.37      4.94 o 
   0   2  17      216.79      220.56      5.65 o 
   1   2  17      319.40      294.24      8.43 o 
   2   2  17       93.56       99.53      3.17 o 
   3   2  17        1.14        3.65      4.28 o 
   4   2  17       11.40       10.61      3.30 o 
   5   2  17        6.73        7.73      3.28 o 
  -5   3  17       77.61       75.90      7.37 o 
  -4   3  17       55.96       58.41      3.52 o 
  -3   3  17       58.63       51.22      3.46 o 
  -2   3  17      169.30      158.70      3.94 o 
  -1   3  17       95.26       96.86      3.58 o 
   0   3  17        0.41        5.16      3.00 o 
   1   3  17      156.17      164.11      4.14 o 
   2   3  17        0.29        2.13      2.69 o 
   3   3  17      105.24      103.28      4.87 o 
   4   3  17       57.20       72.08      4.87 o 
   5   3  17       76.75       79.76      5.40 o 
  -4   4  17       34.05       38.37      3.77 o 
  -3   4  17      236.61      231.14      4.91 o 
  -2   4  17      360.35      359.79      5.10 o 
  -1   4  17      325.53      314.38      5.98 o 
   0   4  17      299.72      275.77      4.46 o 
   1   4  17       34.51       35.25      3.29 o 
   2   4  17        2.48        5.91      3.03 o 
   3   4  17       48.41       45.87      4.54 o 
   4   4  17       12.33       12.53      4.60 o 
  -4   5  17       82.10       75.91      4.77 o 
  -3   5  17       39.94       37.26      3.86 o 
  -2   5  17      180.88      161.96      4.70 o 
  -1   5  17        1.19        2.80      3.54 o 
   0   5  17       19.34       23.02      3.20 o 
   1   5  17       58.05       62.66      3.32 o 
   2   5  17      167.29      157.08      5.18 o 
   3   5  17       24.71       22.56      4.77 o 
   4   5  17        3.38        8.88      4.68 o 
  -3   6  17        1.13        1.75      4.71 o 
  -2   6  17       25.83       28.50      4.57 o 
  -1   6  17        1.85        3.18      4.68 o 
   0   6  17      132.39      127.55      4.80 o 
   1   6  17        4.90        1.78      2.85 o 
   2   6  17        0.01        0.42      3.16 o 
   3   6  17       52.25       49.35      7.18 o 
  -2   7  17       91.43       92.32      5.37 o 
  -1   7  17       22.66       20.57      4.96 o 
   0   7  17       29.15       33.68      4.88 o 
   1   7  17       19.76       19.49      4.40 o 
   2   7  17       11.81       13.65      3.44 o 
  -4   0  18        8.08        5.65      4.33 o 
  -2   0  18       62.94       59.53      4.68 o 
   0   0  18        2.34       13.16      3.99 o 
   2   0  18       84.47       69.46      7.25 o 
   4   0  18       68.52       57.18      6.81 o 
  -5   1  18       44.76       46.04      5.61 o 
  -4   1  18       23.29       21.12      3.11 o 
  -3   1  18      253.33      243.62      4.34 o 
  -2   1  18        3.84        9.81      2.96 o 
  -1   1  18      432.19      364.80      6.47 o 
   0   1  18       46.95       45.90      2.94 o 
   1   1  18       78.23       68.89      3.23 o 
   2   1  18        0.06        1.01      4.36 o 
   3   1  18       20.89       17.56      4.46 o 
   4   1  18       15.51       17.89      3.62 o 
   5   1  18       11.47       10.30      3.26 o 
  -5   2  18        0.40        3.40      4.56 o 
  -4   2  18      139.23      145.19      4.60 o 
  -3   2  18       16.58       19.56      2.99 o 
  -2   2  18      121.19      104.69      3.46 o 
  -1   2  18       37.82       33.11      2.80 o 
   0   2  18      155.77      182.67      4.19 o 
   1   2  18      230.26      208.31      3.97 o 
   2   2  18       76.82       93.31      3.96 o 
   3   2  18      325.75      309.12      8.89 o 
   4   2  18       36.08       33.09      3.87 o 
   5   2  18       77.41       80.50      4.32 o 
  -4   3  18        5.71        7.92      3.04 o 
  -3   3  18       48.30       50.25      3.93 o 
  -2   3  18      283.92      309.14      8.41 o 
  -1   3  18       28.26       24.97      3.18 o 
   0   3  18       45.07       43.27      3.14 o 
   1   3  18        0.60        2.30      2.97 o 
   2   3  18      408.62      399.39      8.99 o 
   3   3  18       62.02       63.51      4.94 o 
   4   3  18      182.43      176.75      6.14 o 
  -4   4  18        2.41        3.61      3.43 o 
  -3   4  18       92.51       96.36      4.26 o 
  -2   4  18       42.94       46.22      4.38 o 
  -1   4  18      145.27      154.74      5.11 o 
   0   4  18      133.55      129.90      3.75 o 
   1   4  18        0.13       -1.88      3.07 o 
   2   4  18      105.62      102.21      4.38 o 
   3   4  18       16.36       19.23      4.83 o 
   4   4  18        0.03        1.96      4.27 o 
  -3   5  18       12.33       16.56      3.95 o 
  -2   5  18       26.20       24.70      3.97 o 
  -1   5  18        4.94        2.41      3.98 o 
   0   5  18        0.97       -1.18      3.58 o 
   1   5  18       69.43       73.47      3.49 o 
   2   5  18       12.68       10.57      3.24 o 
   3   5  18        6.28        8.22      5.06 o 
  -3   6  18        8.11        9.51      4.58 o 
  -2   6  18        2.17        2.20      5.03 o 
  -1   6  18        5.39        1.48      4.30 o 
   0   6  18        3.60        1.85      3.65 o 
   1   6  18        8.43        4.33      3.54 o 
   2   6  18       34.81       43.43      4.72 o 
  -1   7  18        9.83        9.69      4.64 o 
   0   7  18       28.31       40.62      4.80 o 
   1   7  18       15.04       20.41      4.72 o 
  -3   0  19       21.45       17.63      4.30 o 
  -1   0  19       22.70       27.02      3.69 o 
   1   0  19      567.94      497.48     24.09 o 
   3   0  19     1044.11      944.97     47.06 o 
  -4   1  19        1.43        1.89      3.11 o 
  -3   1  19        4.42        5.31      2.92 o 
  -2   1  19        9.10        9.72      2.93 o 
  -1   1  19       70.25       71.34      3.07 o 
   0   1  19        6.80        9.71      2.83 o 
   1   1  19      150.02      136.18      6.12 o 
   2   1  19      122.68      103.77      4.17 o 
   3   1  19        1.13        1.51      4.41 o 
   4   1  19      151.72      138.94      5.47 o 
  -4   2  19       29.86       33.27      3.77 o 
  -3   2  19       23.81       25.85      3.09 o 
  -2   2  19       35.96       32.50      3.06 o 
  -1   2  19      133.11      132.38      3.43 o 
   0   2  19      442.71      377.14      7.67 o 
   1   2  19       21.55       31.69      3.08 o 
   2   2  19      102.46       92.08      4.98 o 
   3   2  19        0.61        2.66      4.37 o 
   4   2  19       12.12       12.13      4.50 o 
  -4   3  19      119.21      118.77      5.58 o 
  -3   3  19        2.22        8.45      5.46 o 
  -2   3  19      126.86      122.68      3.80 o 
  -1   3  19       37.07       32.42      3.34 o 
   0   3  19       93.64       86.69      3.45 o 
   1   3  19      199.83      185.03      5.75 o 
   2   3  19       51.21       49.30      4.07 o 
   3   3  19       36.69       44.69      4.56 o 
   4   3  19       67.62       61.68      5.00 o 
  -3   4  19       80.02       86.64      5.42 o 
  -2   4  19        1.89        4.70      4.08 o 
  -1   4  19       47.83       53.73      4.38 o 
   0   4  19       35.55       36.26      3.29 o 
   1   4  19        0.77        3.52      3.06 o 
   2   4  19       11.10       10.99      3.69 o 
   3   4  19        5.49       10.25      4.73 o 
  -3   5  19       53.70       48.93      4.22 o 
  -2   5  19        1.40        7.58      3.97 o 
  -1   5  19       15.14       20.85      4.00 o 
   0   5  19       20.45       19.07      4.09 o 
   1   5  19      143.66      161.19      4.11 o 
   2   5  19       94.42       86.74      4.70 o 
   3   5  19        2.82        7.15      5.38 o 
  -2   6  19        6.05        2.14      5.44 o 
  -1   6  19       44.85       50.53      4.50 o 
   0   6  19       28.24       33.23      4.17 o 
   1   6  19        0.70        2.69      3.62 o 
   2   6  19       59.35       62.65      4.09 o 
  -4   0  20        5.79        9.28      4.73 o 
  -2   0  20       34.09       30.01      4.47 o 
   0   0  20      300.84      264.83     10.14 o 
   2   0  20      134.82      129.83     10.54 o 
   4   0  20        8.64        0.93      6.91 o 
  -4   1  20       51.52       54.87      3.80 o 
  -3   1  20       30.92       32.12      3.22 o 
  -2   1  20      161.57      145.07      4.17 o 
  -1   1  20      414.48      393.91      6.67 o 
   0   1  20        0.16        3.33      3.09 o 
   1   1  20      263.24      231.27      6.11 o 
   2   1  20        0.01        1.41      3.74 o 
   3   1  20       14.73       12.50      4.60 o 
   4   1  20        4.24        7.15      4.37 o 
  -4   2  20       79.97       80.82      4.47 o 
  -3   2  20      121.22      120.92      3.88 o 
  -2   2  20        6.43        1.28      2.94 o 
  -1   2  20        5.90        3.07      2.86 o 
   0   2  20        0.83        0.94      3.18 o 
   1   2  20       27.08       28.21      4.08 o 
   2   2  20       19.86       20.93      3.89 o 
   3   2  20       32.98       25.20      4.19 o 
   4   2  20        0.38        2.89      4.74 o 
  -3   3  20       52.24       44.71      4.35 o 
  -2   3  20        5.10       11.16      3.02 o 
  -1   3  20       85.81       70.42      4.13 o 
   0   3  20        1.82        4.87      2.88 o 
   1   3  20        4.05        8.33      3.93 o 
   2   3  20        2.00        3.15      3.56 o 
   3   3  20        4.51        5.54      4.68 o 
  -3   4  20       19.32       16.92      4.32 o 
  -2   4  20       56.11       60.35      4.55 o 
  -1   4  20       36.29       42.06      3.94 o 
   0   4  20        0.34        1.83      3.19 o 
   1   4  20        0.92        4.81      3.74 o 
   2   4  20       13.72       17.44      3.68 o 
   3   4  20       60.11       71.78      5.13 o 
  -2   5  20        7.16        9.34      4.14 o 
  -1   5  20        6.82        7.56      4.07 o 
   0   5  20        0.04       -1.09      4.05 o 
   1   5  20      105.47      102.24      5.44 o 
   2   5  20        3.37        5.73      4.82 o 
   0   6  20       12.98       15.77      4.26 o 
  -3   0  21        6.10       10.39      4.79 o 
  -1   0  21       17.66        7.61      3.75 o 
   1   0  21       13.03        7.61      6.58 o 
   3   0  21        2.02        0.45      6.71 o 
  -3   1  21        2.35        3.76      2.93 o 
  -2   1  21       54.27       57.08      3.46 o 
  -1   1  21      127.16      128.23      3.66 o 
   0   1  21       81.36       74.19      4.60 o 
   1   1  21        3.96        4.71      3.97 o 
   2   1  21        3.51        2.71      3.69 o 
   3   1  21        5.93        5.09      4.76 o 
  -3   2  21       75.89       77.05      4.74 o 
  -2   2  21        0.38        0.32      3.16 o 
  -1   2  21        0.01       -1.49      2.86 o 
   0   2  21       12.24       10.78      4.08 o 
   1   2  21       52.21       52.57      4.16 o 
   2   2  21        0.46        4.23      3.71 o 
   3   2  21        4.08        4.03      4.54 o 
  -3   3  21        0.12        5.21      3.91 o 
  -2   3  21        3.55        5.19      3.80 o 
  -1   3  21       13.44       16.30      3.65 o 
   0   3  21       17.55       19.16      2.90 o 
   1   3  21        2.95       10.40      3.85 o 
   2   3  21       38.58       49.11      4.24 o 
  -2   4  21        7.73       16.20      3.85 o 
  -1   4  21        1.05        6.26      3.69 o 
   0   4  21        1.70        4.04      3.42 o 
   1   4  21        3.32        3.23      3.48 o 
   2   4  21       51.88       62.60      4.85 o 
  -1   5  21        0.10        4.81      4.23 o 
   0   5  21      139.42      184.95      5.60 o 
  -2   0  22      138.43      131.57      5.70 o 
   0   0  22        0.01        4.68      5.85 o 
   2   0  22       17.91       17.65      6.54 o 
  -3   1  22       37.25       44.01      3.54 o 
  -2   1  22        2.38        6.93      3.07 o 
  -1   1  22       86.72       89.83      3.59 o 
   0   1  22       76.01       77.24      4.88 o 
   1   1  22        0.45        0.46      4.36 o 
   2   1  22        7.00        4.90      4.77 o 
  -2   2  22        4.28        3.99      3.16 o 
  -1   2  22        0.60        2.34      5.49 o 
   0   2  22       16.61       17.93      3.88 o 
   1   2  22       88.78       78.03      4.61 o 
   2   2  22       11.99        9.52      4.78 o 
  -2   3  22       17.08       16.65      4.00 o 
  -1   3  22       27.68       31.23      4.22 o 
   0   3  22        0.29        3.47      4.11 o 
   1   3  22        2.19        5.35      3.84 o 
   2   3  22        0.42        5.43      4.40 o 
   0   4  22        0.11        3.60      3.66 o 
  -1   0  23        9.72        9.89      4.57 o 
   1   0  23      107.19      110.49     13.95 o 
  -1   1  23        6.33        5.25      3.26 o 
   0   1  23        8.05       10.38      4.43 o 
   1   1  23        0.52        1.47      4.84 o 
  -1   2  23        0.00        3.71      6.37 o 
   0   2  23       22.78       27.11      3.80 o 
   1   2  23       51.46       57.22      4.27 o 
                                                 
